# Supplementary material for: Transcriptome and Metabolome Analysis Revealed the Freezing Resistance Mechanism in 60-Year-Old Overwintering Camellia sinensis
Source: Biology (Basel). 2021 Oct 3;10(10):996. doi: 10.3390/biology10100996 (PMC8533452; doi:10.3390/biology10100996)
Supplement: Supplementary file 1 [file biology-10-00996-s001.zip]

Archive with 4 entries (3 files):
- biology-1380867-suppl-final/
- biology-1380867-suppl-final/Table S1.xlsx
- biology-1380867-suppl-final/Table S2.xlsx
- biology-1380867-suppl-final/Table S3.xlsx
