# Supplementary material for: Transcriptome and Metabolome Analysis Revealed the Freezing Resistance Mechanism in 60-Year-Old Overwintering Camellia sinensis
Source: Biology (Basel). 2021 Oct 3;10(10):996. doi: 10.3390/biology10100996 (PMC8533452; doi:10.3390/biology10100996)
Supplement: Supplementary file 1 [file biology-10-00996-s001.zip › biology-1380867-suppl-final/Table S1.xlsx]

## Sheet: Sheet1
Table S1.Basic information of C.sinensis transcriptome sequencing under freezing stress
Sample	Raw reads number	Raw bases	Clean reads number	Clean bases	clean rate(%)	Mapped reads	Uniquely mapped reads	Multiple mapped reads	Q20(%)	Q30(%)	Transcript Number	Exon Total length(bp)	Average Transcript length(bp)	N50 length(bp,without intron)
CK_1	48259238	7238885700	47523302	7099793420	98.08	42536442(89.51%)	35705768(83.94%)	6830674(16.06%)	98.22	94.19	75079	90084262	1200	1779
CK_2	44978244	6746736600	44245758	6609165422	97.96	39662641(89.64%)	33403882(84.22%)	6258759(15.78%)	98.15	94.04	72924	86922779	1192	1767
CK_3	41862832	6279424800	41225762	6156092181	98.04	36934736(89.59%)	30987082(83.90%)	5947654(16.10%)	98.33	94.49	71693	86932128	1213	1791
FS_1	42123698	6318554700	41469472	6190649484	97.98	37276568(89.89%)	31483486(84.46%)	5793082(15.54%)	98.34	94.52	68986	80816268	1171	1719
FS_2	43923830	6588574500	43168800	6437424086	97.71	38794192(89.87%)	32463032(83.68%)	6331160(16.32%)	98.05	93.86	70679	80565316	1140	1692
FS_3	42553286	6382992900	41894350	6251051217	97.93	37690349(89.97%)	31607325(83.86%)	6083024(16.14%)	98.08	93.92	72183	80428659	1114	1666
