# Supplementary material for: Transcriptome and Metabolome Analysis Revealed the Freezing Resistance Mechanism in 60-Year-Old Overwintering Camellia sinensis
Source: Biology (Basel). 2021 Oct 3;10(10):996. doi: 10.3390/biology10100996 (PMC8533452; doi:10.3390/biology10100996)
Supplement: Supplementary file 1 [file biology-10-00996-s001.zip › biology-1380867-suppl-final/Table S2.xlsx]

## Sheet: Sheet1
Table S2. DAMs kegg annotation results
Pathwayid	PathwayName	DAMs_num	DAMs_in_pathway	DAMs_Pos_in_pathway	DAMs_Neg_in_pathway	Background_num	Bakcground_in_pathway	Background_Pos_in_pathway	Background_Neg_in_pathway	pvalue	Corrected_pvalue
map00940	Phenylpropanoid biosynthesis	353	39	M_372:Coumarin;M_387:Coumarin;M_616:Coumarin;M_656:Caffeic acid;M_673:7-Hydroxycoumarine;M_740:L-Tyrosine;M_787:L-Tyrosine;M_913:trans-Cinnamaldehyde;M_1256:Coumarin;M_1374:Scopolin;M_2069:Cinnamaldehyde;M_2304:Coumarin;M_2663:7-Hydroxycoumarine;M_2786:Cinnamaldehyde;M_2913:5-Hydroxyconiferaldehyde;M_3781:Coniferylaldehyde;M_3833:Coumarin;M_4302:Spermidine;M_4801:chavicol;M_6515:Cinnamaldehyde;M_…	M_515:Scopolin;M_1778:Syringin;M_1813:Coniferylaldehyde;M_1991:Coniferin;M_2580:L-Phenylalanine;M_3410:Coniferin;M_3412:1-O-Sinapoyl-beta-D-glucose;M_3695:Scopolin;M_4330:trans-coumaryl acetate;M_4635:Coumarin;M_5247:Scopolin;M_5248:1-O-Sinapoyl-beta-D-glucose;M_6447:trans-coumaryl acetate;M_9828:L-Phenylalanine	544	61	M_372:Coumarin;M_387:Coumarin;M_502:Caffeic acid;M_586:7-Hydroxycoumarine;M_616:Coumarin;M_656:Caffeic acid;M_673:7-Hydroxycoumarine;M_740:L-Tyrosine;M_787:L-Tyrosine;M_913:trans-Cinnamaldehyde;M_1043:Coniferylaldehyde;M_1256:Coumarin;M_1374:Scopolin;M_1485:L-Tyrosine;M_1524:Coumarin;M_2069:Cinnamaldehyde;M_2304:Coumarin;M_2663:7-Hydroxycoumarine;M_2786:Cinnamaldehyde;M_2841:Coumarin;M_2913:5-Hyd…	M_515:Scopolin;M_1778:Syringin;M_1813:Coniferylaldehyde;M_1991:Coniferin;M_2580:L-Phenylalanine;M_3141:4-Coumaroylshikimate;M_3410:Coniferin;M_3412:1-O-Sinapoyl-beta-D-glucose;M_3532:5-Hydroxyconiferaldehyde;M_3695:Scopolin;M_4330:trans-coumaryl acetate;M_4430:Syringin;M_4635:Coumarin;M_5060:coniferyl acetate;M_5247:Scopolin;M_5248:1-O-Sinapoyl-beta-D-glucose;M_6447:trans-coumaryl acetate;M_9668:…	0.624715	1
map01061	Biosynthesis of phenylpropanoids	353	44	M_21:Catechin;M_43:Kaempferol;M_65:Kaempferol;M_371:Catechin;M_461:Taxifolin;M_622:Taxifolin;M_656:Caffeic acid;M_673:7-Hydroxycoumarine;M_921:4-Hydroxybenzaldehyde;M_923:4-Hydroxybenzaldehyde;M_961:Taxifolin;M_1374:Scopolin;M_1801:Taxifolin;M_2663:7-Hydroxycoumarine;M_2669:Catechin;M_2913:5-Hydroxyconiferaldehyde;M_3781:Coniferylaldehyde;M_4200:Genistein;M_4201:Genistein;M_4997:4-Hydroxybenzalde…	M_44:Citric acid;M_224:Catechin;M_293:Catechin;M_456:Taxifolin;M_483:1-O-Galloyl-beta-D-glucose;M_515:Scopolin;M_611:Salicylic acid;M_766:Taxifolin;M_1813:Coniferylaldehyde;M_1906:1-O-Galloyl-beta-D-glucose;M_1920:Catechin;M_1947:Catechin;M_2174:Taxifolin;M_2580:L-Phenylalanine;M_2617:Catechin;M_3190:Genistein;M_3695:Scopolin;M_5247:Scopolin;M_9828:L-Phenylalanine	544	66	M_21:Catechin;M_43:Kaempferol;M_56:4-Hydroxybenzaldehyde;M_65:Kaempferol;M_214:Kaempferol;M_371:Catechin;M_461:Taxifolin;M_502:Caffeic acid;M_522:4-Hydroxybenzaldehyde;M_586:7-Hydroxycoumarine;M_622:Taxifolin;M_656:Caffeic acid;M_673:7-Hydroxycoumarine;M_746:Taxifolin;M_816:Kaempferol;M_921:4-Hydroxybenzaldehyde;M_923:4-Hydroxybenzaldehyde;M_961:Taxifolin;M_1043:Coniferylaldehyde;M_1059:Catechin;…	M_9:Catechin;M_44:Citric acid;M_224:Catechin;M_293:Catechin;M_382:1-O-Galloyl-beta-D-glucose;M_442:1-O-Galloyl-beta-D-glucose;M_456:Taxifolin;M_483:1-O-Galloyl-beta-D-glucose;M_515:Scopolin;M_611:Salicylic acid;M_766:Taxifolin;M_1063:Genistein;M_1758:Taxifolin;M_1813:Coniferylaldehyde;M_1906:1-O-Galloyl-beta-D-glucose;M_1920:Catechin;M_1947:Catechin;M_2174:Taxifolin;M_2580:L-Phenylalanine;M_2617:…	0.430614	1
map01100	Metabolic pathways	353	182	M_4:Rutin;M_17:Quercetin-3β-D-glucoside;M_43:Kaempferol;M_48:Theobromine;M_49:L-Pyroglutamic acid;M_65:Kaempferol;M_105:Quercetin-3β-D-glucoside;M_213:D-(+)-Maltose;M_222:Indole;M_339:Betaine;M_375:Rutin;M_386:olivetolic acid;M_461:Taxifolin;M_492:Cuminaldehyde;M_603:Nicotinic acid;M_622:Taxifolin;M_628:Quercetin-3β-D-glucoside;M_656:Caffeic acid;M_740:L-Tyrosine;M_787:L-Tyrosine;M_913:trans-Cinn…	M_3:Rutin;M_5:Rutin;M_22:Quercetin-3β-D-glucoside;M_31:α,α-Trehalose;M_43:D-Raffinose;M_44:Citric acid;M_120:L-Glutamic acid;M_145:Quercetin-3β-D-glucoside;M_203:D-(-)-Glutamine;M_215:D-(-)-Quinic acid;M_363:Linoleic acid;M_369:L-Threonic acid;M_456:Taxifolin;M_471:L-Aspartic acid;M_572:2-Hydroxy-3-(4-hydroxyphenyl)propenoate;M_588:3-Coumaric acid;M_601:3-Coumaric acid;M_611:Salicylic acid;M_639:…	544	280	M_4:Rutin;M_17:Quercetin-3β-D-glucoside;M_43:Kaempferol;M_44:Choline;M_48:Theobromine;M_49:L-Pyroglutamic acid;M_53:L-Glutamic acid;M_56:4-Hydroxybenzaldehyde;M_65:Kaempferol;M_105:Quercetin-3β-D-glucoside;M_213:D-(+)-Maltose;M_214:Kaempferol;M_222:Indole;M_339:Betaine;M_375:Rutin;M_386:olivetolic acid;M_461:Taxifolin;M_480:Cuminaldehyde;M_492:Cuminaldehyde;M_502:Caffeic acid;M_522:4-Hydroxybenza…	M_2:Sucrose;M_3:Rutin;M_5:Rutin;M_22:Quercetin-3β-D-glucoside;M_31:α,α-Trehalose;M_43:D-Raffinose;M_44:Citric acid;M_120:L-Glutamic acid;M_124:Itaconic acid;M_145:Quercetin-3β-D-glucoside;M_203:D-(-)-Glutamine;M_215:D-(-)-Quinic acid;M_363:Linoleic acid;M_369:L-Threonic acid;M_456:Taxifolin;M_471:L-Aspartic acid;M_528:D-(-)-Quinic acid;M_572:2-Hydroxy-3-(4-hydroxyphenyl)propenoate;M_588:3-Coumari…	0.513597	1
map01110	Biosynthesis of secondary metabolites	353	189	M_4:Rutin;M_7:(-)-Epigallocatechin;M_17:Quercetin-3β-D-glucoside;M_21:Catechin;M_26:Nictoflorin;M_43:Kaempferol;M_48:Theobromine;M_65:Kaempferol;M_82:(-)-Epigallocatechin;M_105:Quercetin-3β-D-glucoside;M_130:Myricetin;M_213:D-(+)-Maltose;M_222:Indole;M_226:(-)-Epigallocatechin;M_245:(-)-Epigallocatechin;M_371:Catechin;M_372:Coumarin;M_375:Rutin;M_386:olivetolic acid;M_387:Coumarin;M_461:Taxifolin…	M_3:Rutin;M_4:(+)-Gallocatechin;M_5:Rutin;M_22:Quercetin-3β-D-glucoside;M_31:α,α-Trehalose;M_44:Citric acid;M_50:(+)-Gallocatechin;M_102:Astragalin;M_120:L-Glutamic acid;M_145:Quercetin-3β-D-glucoside;M_161:(+)-Gallocatechin;M_195:Loganate;M_224:Catechin;M_293:Catechin;M_456:Taxifolin;M_471:L-Aspartic acid;M_515:Scopolin;M_527:Phlorizin;M_611:Salicylic acid;M_740:Loganin;M_744:(2S)-2-Isopropyl-3-…	544	269	M_4:Rutin;M_7:(-)-Epigallocatechin;M_12:(-)-Epigallocatechin;M_17:Quercetin-3β-D-glucoside;M_21:Catechin;M_26:Nictoflorin;M_43:Kaempferol;M_48:Theobromine;M_53:L-Glutamic acid;M_65:Kaempferol;M_82:(-)-Epigallocatechin;M_105:Quercetin-3β-D-glucoside;M_130:Myricetin;M_213:D-(+)-Maltose;M_214:Kaempferol;M_222:Indole;M_226:(-)-Epigallocatechin;M_245:(-)-Epigallocatechin;M_371:Catechin;M_372:Coumarin;…	M_2:Sucrose;M_3:Rutin;M_4:(+)-Gallocatechin;M_5:Rutin;M_9:Catechin;M_22:Quercetin-3β-D-glucoside;M_31:α,α-Trehalose;M_44:Citric acid;M_50:(+)-Gallocatechin;M_102:Astragalin;M_120:L-Glutamic acid;M_145:Quercetin-3β-D-glucoside;M_161:(+)-Gallocatechin;M_195:Loganate;M_224:Catechin;M_293:Catechin;M_456:Taxifolin;M_471:L-Aspartic acid;M_515:Scopolin;M_527:Phlorizin;M_611:Salicylic acid;M_740:Loganin;…	0.0060533	0.602304
map01220	Degradation of aromatic compounds	353	26	M_492:Cuminaldehyde;M_656:Caffeic acid;M_1164:Cuminaldehyde;M_1249:3-Methylsalicylic acid;M_1627:p-cymene;M_1852:Cuminaldehyde;M_1855:Cuminaldehyde;M_2034:Acetophenone;M_3359:Cuminaldehyde;M_3680:Benzaldehyde;M_3777:p-Xylene;M_3906:Acetophenone;M_4209:Cuminaldehyde;M_4268:Cuminaldehyde;M_4865:Benzaldehyde;M_5046:p-Xylene;M_7344:Acetophenone;M_7705:p-Xylene;M_9146:Benzaldehyde;M_9221:Benzaldehyde;…	M_588:3-Coumaric acid;M_601:3-Coumaric acid;M_611:Salicylic acid;M_747:Catechol	544	35	M_480:Cuminaldehyde;M_492:Cuminaldehyde;M_502:Caffeic acid;M_656:Caffeic acid;M_1164:Cuminaldehyde;M_1249:3-Methylsalicylic acid;M_1627:p-cymene;M_1852:Cuminaldehyde;M_1855:Cuminaldehyde;M_2034:Acetophenone;M_3359:Cuminaldehyde;M_3680:Benzaldehyde;M_3777:p-Xylene;M_3906:Acetophenone;M_4209:Cuminaldehyde;M_4268:Cuminaldehyde;M_4865:Benzaldehyde;M_5046:p-Xylene;M_5912:Cuminaldehyde;M_7344:Acetophen…	M_588:3-Coumaric acid;M_601:3-Coumaric acid;M_611:Salicylic acid;M_747:Catechol;M_2206:3-Hydroxybenzoic acid;M_5361:3-Coumaric acid	0.153425	1
map00520	Amino sugar and nucleotide sugar metabolism	353	3	M_7547:2,4-Diacetamido-2,4,6-trideoxy-alpha-D-mannopyranose;M_11945:2,4-Diacetamido-2,4,6-trideoxy-alpha-D-mannopyranose	M_9513:UDP-D-galacturonate	544	5	M_7547:2,4-Diacetamido-2,4,6-trideoxy-alpha-D-mannopyranose;M_10843:Chitobiose;M_11945:2,4-Diacetamido-2,4,6-trideoxy-alpha-D-mannopyranose;M_13238:Chitobiose	M_9513:UDP-D-galacturonate	0.763974	1
map00230	Purine metabolism	353	5	M_2498:Xanthine;M_2892:Adenosine;M_3696:Adenine;M_15268:Adenosine	M_6349:Adenine	544	13	M_1338:Adenosine;M_2498:Xanthine;M_2892:Adenosine;M_3508:Adenine;M_3696:Adenine;M_3996:Adenosine;M_4442:Adenosine;M_15268:Adenosine	M_5110:Xanthine;M_6349:Adenine;M_6943:Adenosine;M_7407:Xanthine;M_9346:Adenosine	0.988045	1
map00232	Caffeine metabolism	353	5	M_48:Theobromine;M_2321:Theobromine;M_2498:Xanthine;M_5583:7-Methylxanthine	M_8205:1,3,7-Trimethyluric acid	544	9	M_48:Theobromine;M_1162:Theobromine;M_2321:Theobromine;M_2498:Xanthine;M_3975:7-Methylxanthine;M_5583:7-Methylxanthine	M_5110:Xanthine;M_7407:Xanthine;M_8205:1,3,7-Trimethyluric acid	0.828291	1
map01060	Biosynthesis of plant secondary metabolites	353	19	M_48:Theobromine;M_603:Nicotinic acid;M_740:L-Tyrosine;M_787:L-Tyrosine;M_913:trans-Cinnamaldehyde;M_1713:trans-Zeatin;M_2069:Cinnamaldehyde;M_2321:Theobromine;M_2498:Xanthine;M_2786:Cinnamaldehyde;M_5291:Visnagin;M_6515:Cinnamaldehyde	M_44:Citric acid;M_120:L-Glutamic acid;M_363:Linoleic acid;M_471:L-Aspartic acid;M_1083:Threonine;M_2580:L-Phenylalanine;M_9828:L-Phenylalanine	544	27	M_48:Theobromine;M_53:L-Glutamic acid;M_603:Nicotinic acid;M_740:L-Tyrosine;M_787:L-Tyrosine;M_913:trans-Cinnamaldehyde;M_1162:Theobromine;M_1485:L-Tyrosine;M_1713:trans-Zeatin;M_2069:Cinnamaldehyde;M_2321:Theobromine;M_2498:Xanthine;M_2786:Cinnamaldehyde;M_5291:Visnagin;M_6515:Cinnamaldehyde;M_6731:Dimethylallylpyrophosphate;M_9182:L-Phenylalanine	M_44:Citric acid;M_120:L-Glutamic acid;M_363:Linoleic acid;M_471:L-Aspartic acid;M_858:4-Hydroxyphenylpyruvic acid;M_1083:Threonine;M_2580:L-Phenylalanine;M_5110:Xanthine;M_7407:Xanthine;M_9828:L-Phenylalanine	0.348912	1
map01065	Biosynthesis of alkaloids derived from histidine and purine	353	4	M_48:Theobromine;M_2321:Theobromine;M_2498:Xanthine	M_44:Citric acid	544	7	M_48:Theobromine;M_1162:Theobromine;M_2321:Theobromine;M_2498:Xanthine	M_44:Citric acid;M_5110:Xanthine;M_7407:Xanthine	0.799703	1
map01120	Microbial metabolism in diverse environments	353	56	M_48:Theobromine;M_492:Cuminaldehyde;M_603:Nicotinic acid;M_916:Diaminopimelic acid;M_921:4-Hydroxybenzaldehyde;M_923:4-Hydroxybenzaldehyde;M_1164:Cuminaldehyde;M_1249:3-Methylsalicylic acid;M_1627:p-cymene;M_1852:Cuminaldehyde;M_1855:Cuminaldehyde;M_2034:Acetophenone;M_2321:Theobromine;M_2498:Xanthine;M_3036:Oxoadipate;M_3359:Cuminaldehyde;M_3680:Benzaldehyde;M_3777:p-Xylene;M_3906:Acetophenone;…	M_44:Citric acid;M_120:L-Glutamic acid;M_410:Phloroglucinol;M_471:L-Aspartic acid;M_588:3-Coumaric acid;M_601:3-Coumaric acid;M_611:Salicylic acid;M_639:Phenylacetaldehyde;M_747:Catechol;M_1083:Threonine;M_1878:(2R)-3-Sulfolactate;M_2080:4-Nitrophenol;M_3961:Phenylacetaldehyde;M_4891:Phenylacetaldehyde;M_5503:Phenylacetaldehyde;M_8205:1,3,7-Trimethyluric acid;M_9421:Phenylacetaldehyde;M_10113:3-P…	544	93	M_48:Theobromine;M_53:L-Glutamic acid;M_56:4-Hydroxybenzaldehyde;M_480:Cuminaldehyde;M_492:Cuminaldehyde;M_522:4-Hydroxybenzaldehyde;M_603:Nicotinic acid;M_916:Diaminopimelic acid;M_921:4-Hydroxybenzaldehyde;M_923:4-Hydroxybenzaldehyde;M_1162:Theobromine;M_1164:Cuminaldehyde;M_1249:3-Methylsalicylic acid;M_1627:p-cymene;M_1852:Cuminaldehyde;M_1855:Cuminaldehyde;M_2034:Acetophenone;M_2321:Theobrom…	M_44:Citric acid;M_120:L-Glutamic acid;M_410:Phloroglucinol;M_471:L-Aspartic acid;M_588:3-Coumaric acid;M_601:3-Coumaric acid;M_611:Salicylic acid;M_639:Phenylacetaldehyde;M_747:Catechol;M_850:2-Formylglutarate;M_1083:Threonine;M_1460:Phloroglucinol;M_1878:(2R)-3-Sulfolactate;M_2080:4-Nitrophenol;M_2206:3-Hydroxybenzoic acid;M_2793:Oxoadipate;M_3709:3-Hydroxyanthranilic acid;M_3961:Phenylacetalde…	0.875825	1
map00944	Flavone and flavonol biosynthesis	353	32	M_4:Rutin;M_17:Quercetin-3β-D-glucoside;M_26:Nictoflorin;M_43:Kaempferol;M_65:Kaempferol;M_105:Quercetin-3β-D-glucoside;M_130:Myricetin;M_375:Rutin;M_628:Quercetin-3β-D-glucoside;M_924:Myricetin;M_1036:Vitexin;M_1389:Quercetin-3β-D-glucoside;M_2020:Myricetin;M_2269:Afzelin;M_5003:Apigenin;M_5041:Quercitrin;M_5181:Rutin;M_5782:Quercetin-3β-D-glucoside;M_8966:Quercetin 3-O-rhamnoside-7-O-glucoside;…	M_3:Rutin;M_5:Rutin;M_22:Quercetin-3β-D-glucoside;M_102:Astragalin;M_145:Quercetin-3β-D-glucoside;M_1079:Rutin;M_1113:Rutin;M_3945:Luteolin;M_7446:Luteolin;M_7920:Luteolin	544	41	M_4:Rutin;M_17:Quercetin-3β-D-glucoside;M_26:Nictoflorin;M_43:Kaempferol;M_65:Kaempferol;M_105:Quercetin-3β-D-glucoside;M_130:Myricetin;M_214:Kaempferol;M_233:Vitexin;M_375:Rutin;M_628:Quercetin-3β-D-glucoside;M_816:Kaempferol;M_924:Myricetin;M_1036:Vitexin;M_1389:Quercetin-3β-D-glucoside;M_2020:Myricetin;M_2269:Afzelin;M_3201:Cynaroside;M_5003:Apigenin;M_5041:Quercitrin;M_5181:Rutin;M_5625:Myric…	M_3:Rutin;M_5:Rutin;M_22:Quercetin-3β-D-glucoside;M_102:Astragalin;M_145:Quercetin-3β-D-glucoside;M_1079:Rutin;M_1113:Rutin;M_3073:Rutin;M_3945:Luteolin;M_4776:Luteolin;M_7446:Luteolin;M_7920:Luteolin;M_8693:Luteolin	0.0445913	1
map00240	Pyrimidine metabolism	353	1	M_8105:5-Methylcytosine	--	544	4	M_7018:(R)-3-Amino-2-methylpropanoate;M_8105:5-Methylcytosine;M_10929:Thymidine	M_5393:Uridine	0.985113	1
map02010	ABC transporters	353	14	M_213:D-(+)-Maltose;M_339:Betaine;M_2892:Adenosine;M_4302:Spermidine;M_12025:1D-chiro-inositol;M_15268:Adenosine	M_31:α,α-Trehalose;M_43:D-Raffinose;M_44:Citric acid;M_120:L-Glutamic acid;M_471:L-Aspartic acid;M_1083:Threonine;M_2580:L-Phenylalanine;M_9828:L-Phenylalanine	544	29	M_44:Choline;M_53:L-Glutamic acid;M_213:D-(+)-Maltose;M_339:Betaine;M_1148:D-Raffinose;M_1338:Adenosine;M_1844:Betaine;M_2477:Betaine;M_2892:Adenosine;M_3996:Adenosine;M_4302:Spermidine;M_4442:Adenosine;M_9182:L-Phenylalanine;M_10843:Chitobiose;M_12025:1D-chiro-inositol;M_13238:Chitobiose;M_15268:Adenosine	M_2:Sucrose;M_31:α,α-Trehalose;M_43:D-Raffinose;M_44:Citric acid;M_120:L-Glutamic acid;M_471:L-Aspartic acid;M_1083:Threonine;M_2580:L-Phenylalanine;M_5393:Uridine;M_6943:Adenosine;M_9346:Adenosine;M_9828:L-Phenylalanine	0.981513	1
map00904	Diterpenoid biosynthesis	353	12	M_1014:Geranylgeraniol;M_1081:Geranylgeraniol;M_1104:Geranylgeraniol;M_4285:Geranylgeraniol;M_5177:Gibberellic acid;M_6190:Geranylgeraniol;M_6777:Geranylgeraniol;M_7719:4,8,12-trimethyltrideca 1,3,7,11-tetraene;M_8307:4,8,12-trimethyltrideca 1,3,7,11-tetraene;M_11966:4,8,12-trimethyltrideca 1,3,7,11-tetraene;M_13231:4,8,12-trimethyltrideca 1,3,7,11-tetraene	M_2730:Gibberellin A7	544	12	M_1014:Geranylgeraniol;M_1081:Geranylgeraniol;M_1104:Geranylgeraniol;M_4285:Geranylgeraniol;M_5177:Gibberellic acid;M_6190:Geranylgeraniol;M_6777:Geranylgeraniol;M_7719:4,8,12-trimethyltrideca 1,3,7,11-tetraene;M_8307:4,8,12-trimethyltrideca 1,3,7,11-tetraene;M_11966:4,8,12-trimethyltrideca 1,3,7,11-tetraene;M_13231:4,8,12-trimethyltrideca 1,3,7,11-tetraene	M_2730:Gibberellin A7	0.0052129	0.602304
map00380	Tryptophan metabolism	353	9	M_222:Indole;M_1352:Kynurenic acid;M_1643:Xanthurenic acid;M_1842:Xanthurenic acid;M_3036:Oxoadipate;M_4063:5-Methoxyindoleacetate;M_5879:Indole-3-acetic acid;M_11155:5-Hydroxyindole-3-acetic acid	M_6523:Kynurenic acid	544	17	M_222:Indole;M_1352:Kynurenic acid;M_1643:Xanthurenic acid;M_1842:Xanthurenic acid;M_2492:Oxoadipate;M_3036:Oxoadipate;M_4063:5-Methoxyindoleacetate;M_5062:Oxoadipate;M_5591:Oxoadipate;M_5879:Indole-3-acetic acid;M_11155:5-Hydroxyindole-3-acetic acid;M_12339:Oxoadipate	M_2793:Oxoadipate;M_3709:3-Hydroxyanthranilic acid;M_6057:Xanthurenic acid;M_6523:Kynurenic acid;M_8591:Oxoadipate	0.902402	1
map00400	Phenylalanine, tyrosine and tryptophan biosynthesis	353	7	M_222:Indole;M_740:L-Tyrosine;M_787:L-Tyrosine	M_215:D-(-)-Quinic acid;M_863:D-(-)-Quinic acid;M_2580:L-Phenylalanine;M_9828:L-Phenylalanine	544	13	M_222:Indole;M_740:L-Tyrosine;M_787:L-Tyrosine;M_1485:L-Tyrosine;M_9182:L-Phenylalanine	M_215:D-(-)-Quinic acid;M_528:D-(-)-Quinic acid;M_707:D-(-)-Quinic acid;M_858:4-Hydroxyphenylpyruvic acid;M_863:D-(-)-Quinic acid;M_2206:3-Hydroxybenzoic acid;M_2580:L-Phenylalanine;M_9828:L-Phenylalanine	0.87148	1
map00402	Benzoxazinoid biosynthesis	353	1	M_222:Indole	--	544	1	M_222:Indole	--	0.648897	1
map04974	Protein digestion and absorption	353	8	M_222:Indole;M_740:L-Tyrosine;M_787:L-Tyrosine	M_120:L-Glutamic acid;M_471:L-Aspartic acid;M_1083:Threonine;M_2580:L-Phenylalanine;M_9828:L-Phenylalanine	544	11	M_53:L-Glutamic acid;M_222:Indole;M_740:L-Tyrosine;M_787:L-Tyrosine;M_1485:L-Tyrosine;M_9182:L-Phenylalanine	M_120:L-Glutamic acid;M_471:L-Aspartic acid;M_1083:Threonine;M_2580:L-Phenylalanine;M_9828:L-Phenylalanine	0.421178	1
map00460	Cyanoamino acid metabolism	353	11	M_740:L-Tyrosine;M_787:L-Tyrosine;M_4178:(S)-4-Hydroxymandelonitrile;M_5129:(S)-4-Hydroxymandelonitrile;M_7087:N,N-Dihydroxy-L-valine;M_13764:N,N-Dihydroxy-L-valine;M_15422:(S)-4-Hydroxymandelonitrile	M_471:L-Aspartic acid;M_2580:L-Phenylalanine;M_3465:Dhurrin;M_9828:L-Phenylalanine	544	14	M_740:L-Tyrosine;M_787:L-Tyrosine;M_1485:L-Tyrosine;M_4178:(S)-4-Hydroxymandelonitrile;M_5129:(S)-4-Hydroxymandelonitrile;M_7087:N,N-Dihydroxy-L-valine;M_9182:L-Phenylalanine;M_13764:N,N-Dihydroxy-L-valine;M_15422:(S)-4-Hydroxymandelonitrile	M_471:L-Aspartic acid;M_2580:L-Phenylalanine;M_3465:Dhurrin;M_4431:N,N-Dihydroxy-L-valine;M_9828:L-Phenylalanine	0.214615	1
map00908	Zeatin biosynthesis	353	5	M_1174:Zeatin-7-N-glucoside;M_1713:trans-Zeatin;M_3696:Adenine;M_7151:Isopentenyladenosine	M_6349:Adenine	544	9	M_1174:Zeatin-7-N-glucoside;M_1713:trans-Zeatin;M_3508:Adenine;M_3696:Adenine;M_6731:Dimethylallylpyrophosphate;M_7151:Isopentenyladenosine;M_8146:Zeatin-7-N-glucoside;M_11293:Zeatin-7-N-glucoside	M_6349:Adenine	0.828291	1
map01062	Biosynthesis of terpenoids and steroids	353	20	M_520:Lupeol;M_987:Citral;M_1369:Lupeol;M_1370:Citral;M_1580:Lupeol;M_2728:Lupeol;M_2805:Citral;M_3035:Loganin;M_3498:Loganin;M_4079:Citral;M_4300:Loganin;M_5033:Gossypol;M_8050:Gossypol;M_11309:Lupeol;M_15285:Loganin	M_44:Citric acid;M_740:Loganin;M_2488:Loganin;M_3131:Deoxyloganin;M_4873:Loganin	544	28	M_520:Lupeol;M_987:Citral;M_1093:Citral;M_1197:Citral;M_1317:Citral;M_1369:Lupeol;M_1370:Citral;M_1580:Lupeol;M_2728:Lupeol;M_2805:Citral;M_3005:Loganin;M_3035:Loganin;M_3498:Loganin;M_4079:Citral;M_4300:Loganin;M_4638:Loganin;M_5033:Gossypol;M_6438:Loganin;M_6731:Dimethylallylpyrophosphate;M_8050:Gossypol;M_11309:Lupeol;M_11713:Gossypol;M_15285:Loganin	M_44:Citric acid;M_740:Loganin;M_2488:Loganin;M_3131:Deoxyloganin;M_4873:Loganin	0.299213	1
map01070	Biosynthesis of plant hormones	353	7	M_1713:trans-Zeatin;M_5879:Indole-3-acetic acid	M_44:Citric acid;M_471:L-Aspartic acid;M_611:Salicylic acid;M_2580:L-Phenylalanine;M_9828:L-Phenylalanine	544	9	M_1713:trans-Zeatin;M_5879:Indole-3-acetic acid;M_6731:Dimethylallylpyrophosphate;M_9182:L-Phenylalanine	M_44:Citric acid;M_471:L-Aspartic acid;M_611:Salicylic acid;M_2580:L-Phenylalanine;M_9828:L-Phenylalanine	0.332969	1
map00998	Biosynthesis of various secondary metabolites - part 2	353	8	M_740:L-Tyrosine;M_787:L-Tyrosine;M_1413:Kanosamine;M_1650:Lariciresinol;M_2659:Lariciresinol	M_2580:L-Phenylalanine;M_9828:L-Phenylalanine;M_10113:3-Phosphonopyruvate	544	13	M_740:L-Tyrosine;M_787:L-Tyrosine;M_1413:Kanosamine;M_1485:L-Tyrosine;M_1603:yatein;M_1650:Lariciresinol;M_2659:Lariciresinol;M_2815:(+)-pinoresinol;M_9182:L-Phenylalanine	M_858:4-Hydroxyphenylpyruvic acid;M_2580:L-Phenylalanine;M_9828:L-Phenylalanine;M_10113:3-Phosphonopyruvate	0.714923	1
map00981	Insect hormone biosynthesis	353	3	M_396:3-Dehydroecdysone;M_1012:3-Dehydroecdysone;M_1041:3-Dehydroecdysone	--	544	5	M_396:3-Dehydroecdysone;M_776:3-Dehydroecdysone;M_1012:3-Dehydroecdysone;M_1041:3-Dehydroecdysone;M_8365:Juvenile hormone III	--	0.763974	1
map00500	Starch and sucrose metabolism	353	2	M_213:D-(+)-Maltose	M_31:α,α-Trehalose	544	3	M_213:D-(+)-Maltose	M_2:Sucrose;M_31:α,α-Trehalose	0.717119	1
map02030	Bacterial chemotaxis	353	2	M_213:D-(+)-Maltose	M_471:L-Aspartic acid	544	2	M_213:D-(+)-Maltose	M_471:L-Aspartic acid	0.420648	1
map02060	Phosphotransferase system (PTS)	353	2	M_213:D-(+)-Maltose	M_31:α,α-Trehalose	544	5	M_213:D-(+)-Maltose;M_10843:Chitobiose;M_13238:Chitobiose	M_2:Sucrose;M_31:α,α-Trehalose	0.946186	1
map04742	Taste transduction	353	3	M_213:D-(+)-Maltose	M_44:Citric acid;M_120:L-Glutamic acid	544	6	M_53:L-Glutamic acid;M_213:D-(+)-Maltose;M_15505:saccharin	M_2:Sucrose;M_44:Citric acid;M_120:L-Glutamic acid	0.882631	1
map04973	Carbohydrate digestion and absorption	353	1	M_213:D-(+)-Maltose	--	544	3	M_213:D-(+)-Maltose;M_15505:saccharin	M_2:Sucrose	0.95716	1
map00830	Retinol metabolism	353	3	M_4598:11-cis-Retinol;M_7684:11-cis-retinal;M_15828:11-cis-retinal	--	544	3	M_4598:11-cis-Retinol;M_7684:11-cis-retinal;M_15828:11-cis-retinal	--	0.272412	1
map00330	Arginine and proline metabolism	353	3	M_2245:N-(4-Guanidinobutyl)-4-hydroxycinnamide;M_4302:Spermidine	M_120:L-Glutamic acid	544	9	M_53:L-Glutamic acid;M_696:D-(+)-Proline;M_2245:N-(4-Guanidinobutyl)-4-hydroxycinnamide;M_2793:gamma-Glutamyl-gamma-aminobutyraldehyde;M_4302:Spermidine	M_120:L-Glutamic acid;M_2748:gamma-Glutamyl-gamma-aminobutyraldehyde;M_3477:(S)-1-Pyrroline-5-carboxylate;M_4647:D-Proline	0.989179	1
map00350	Tyrosine metabolism	353	12	M_740:L-Tyrosine;M_787:L-Tyrosine;M_1748:3-Methoxy-4-hydroxyphenylethyleneglycol;M_2819:(R)-3-(4-Hydroxyphenyl)lactate;M_4681:(R)-3-(4-Hydroxyphenyl)lactate;M_5720:2-Hydroxy-3-(4-hydroxyphenyl)propenoate;M_11527:3-Amino-3-(4-hydroxyphenyl)propanoate;M_14443:3-Methoxytyramine	M_572:2-Hydroxy-3-(4-hydroxyphenyl)propenoate;M_1951:2-Hydroxy-3-(4-hydroxyphenyl)propenoate;M_8587:(R)-3-(4-Hydroxyphenyl)lactate;M_10091:3-Methoxy-4-hydroxyphenylethyleneglycol	544	17	M_740:L-Tyrosine;M_787:L-Tyrosine;M_1485:L-Tyrosine;M_1748:3-Methoxy-4-hydroxyphenylethyleneglycol;M_2819:(R)-3-(4-Hydroxyphenyl)lactate;M_4681:(R)-3-(4-Hydroxyphenyl)lactate;M_5720:2-Hydroxy-3-(4-hydroxyphenyl)propenoate;M_6926:(R)-3-(4-Hydroxyphenyl)lactate;M_11292:(R)-3-(4-Hydroxyphenyl)lactate;M_11527:3-Amino-3-(4-hydroxyphenyl)propanoate;M_13924:3-Methoxy-4-hydroxyphenylethyleneglycol;M_1444…	M_572:2-Hydroxy-3-(4-hydroxyphenyl)propenoate;M_858:4-Hydroxyphenylpyruvic acid;M_1951:2-Hydroxy-3-(4-hydroxyphenyl)propenoate;M_8587:(R)-3-(4-Hydroxyphenyl)lactate;M_10091:3-Methoxy-4-hydroxyphenylethyleneglycol	0.413969	1
map00260	Glycine, serine and threonine metabolism	353	3	M_339:Betaine	M_471:L-Aspartic acid;M_1083:Threonine	544	6	M_44:Choline;M_339:Betaine;M_1844:Betaine;M_2477:Betaine	M_471:L-Aspartic acid;M_1083:Threonine	0.882631	1
map04976	Bile secretion	353	5	M_4302:Spermidine;M_7369:Paracetamol	M_611:Salicylic acid;M_1212:Digoxin;M_4063:Digoxin	544	7	M_44:Choline;M_4302:Spermidine;M_7369:Paracetamol	M_611:Salicylic acid;M_1212:Digoxin;M_4063:Digoxin;M_10159:Deoxycholic acid	0.529526	1
map00020	Citrate cycle (TCA cycle)	353	1	--	M_44:Citric acid	544	1	--	M_44:Citric acid	0.648897	1
map00250	Alanine, aspartate and glutamate metabolism	353	4	M_1337:D-(-)-Aspartic acid	M_44:Citric acid;M_120:L-Glutamic acid;M_471:L-Aspartic acid	544	8	M_53:L-Glutamic acid;M_1337:D-(-)-Aspartic acid;M_1631:2-Oxoglutaramate	M_44:Citric acid;M_120:L-Glutamic acid;M_471:L-Aspartic acid;M_2319:2-Oxoglutaramate;M_3477:(S)-1-Pyrroline-5-carboxylate	0.894291	1
map00630	Glyoxylate and dicarboxylate metabolism	353	2	--	M_44:Citric acid;M_120:L-Glutamic acid	544	3	M_53:L-Glutamic acid	M_44:Citric acid;M_120:L-Glutamic acid	0.717119	1
map00720	Carbon fixation pathways in prokaryotes	353	1	--	M_44:Citric acid	544	2	--	M_44:Citric acid;M_4433:10-Formyltetrahydrofolate	0.877146	1
map00997	Biosynthesis of various secondary metabolites - part 3	353	4	--	M_44:Citric acid;M_120:L-Glutamic acid;M_471:L-Aspartic acid;M_1083:Threonine	544	5	M_53:L-Glutamic acid	M_44:Citric acid;M_120:L-Glutamic acid;M_471:L-Aspartic acid;M_1083:Threonine	0.42558	1
map01053	Biosynthesis of siderophore group nonribosomal peptides	353	3	M_4302:Spermidine	M_44:Citric acid;M_611:Salicylic acid	544	3	M_4302:Spermidine	M_44:Citric acid;M_611:Salicylic acid	0.272412	1
map01063	Biosynthesis of alkaloids derived from shikimate pathway	353	10	M_139:3,4-Dihydroxybenzaldehyde;M_187:3,4-Dihydroxybenzaldehyde;M_457:3,4-Dihydroxybenzaldehyde;M_740:L-Tyrosine;M_787:L-Tyrosine;M_12617:Thebaine;M_14443:3-Methoxytyramine	M_44:Citric acid;M_2580:L-Phenylalanine;M_9828:L-Phenylalanine	544	14	M_13:3,4-Dihydroxybenzaldehyde;M_139:3,4-Dihydroxybenzaldehyde;M_187:3,4-Dihydroxybenzaldehyde;M_457:3,4-Dihydroxybenzaldehyde;M_740:L-Tyrosine;M_787:L-Tyrosine;M_1485:L-Tyrosine;M_9182:L-Phenylalanine;M_12617:Thebaine;M_14443:3-Methoxytyramine	M_44:Citric acid;M_858:4-Hydroxyphenylpyruvic acid;M_2580:L-Phenylalanine;M_9828:L-Phenylalanine	0.41766	1
map01064	Biosynthesis of alkaloids derived from ornithine, lysine and nicotinic acid	353	6	M_603:Nicotinic acid	M_44:Citric acid;M_120:L-Glutamic acid;M_471:L-Aspartic acid;M_2580:L-Phenylalanine;M_9828:L-Phenylalanine	544	8	M_53:L-Glutamic acid;M_603:Nicotinic acid;M_9182:L-Phenylalanine	M_44:Citric acid;M_120:L-Glutamic acid;M_471:L-Aspartic acid;M_2580:L-Phenylalanine;M_9828:L-Phenylalanine	0.424172	1
map01066	Biosynthesis of alkaloids derived from terpenoid and polyketide	353	1	--	M_44:Citric acid	544	1	--	M_44:Citric acid	0.648897	1
map01200	Carbon metabolism	353	3	--	M_44:Citric acid;M_120:L-Glutamic acid;M_471:L-Aspartic acid	544	5	M_53:L-Glutamic acid	M_44:Citric acid;M_120:L-Glutamic acid;M_471:L-Aspartic acid;M_4433:10-Formyltetrahydrofolate	0.763974	1
map01210	2-Oxocarboxylic acid metabolism	353	14	M_740:L-Tyrosine;M_787:L-Tyrosine;M_3036:Oxoadipate;M_9539:N-Acetyl-L-glutamic acid	M_44:Citric acid;M_120:L-Glutamic acid;M_471:L-Aspartic acid;M_744:(2S)-2-Isopropyl-3-oxosuccinate;M_1544:(2S)-2-Isopropyl-3-oxosuccinate;M_1966:(2S)-2-Isopropyl-3-oxosuccinate;M_2580:L-Phenylalanine;M_4966:(2S)-2-Isopropyl-3-oxosuccinate;M_9585:dihomomethionine;M_9828:L-Phenylalanine	544	24	M_53:L-Glutamic acid;M_740:L-Tyrosine;M_787:L-Tyrosine;M_1485:L-Tyrosine;M_2492:Oxoadipate;M_3036:Oxoadipate;M_5062:Oxoadipate;M_5591:Oxoadipate;M_9182:L-Phenylalanine;M_9539:N-Acetyl-L-glutamic acid;M_12339:Oxoadipate	M_44:Citric acid;M_120:L-Glutamic acid;M_471:L-Aspartic acid;M_744:(2S)-2-Isopropyl-3-oxosuccinate;M_858:4-Hydroxyphenylpyruvic acid;M_1544:(2S)-2-Isopropyl-3-oxosuccinate;M_1966:(2S)-2-Isopropyl-3-oxosuccinate;M_2580:L-Phenylalanine;M_2793:Oxoadipate;M_4966:(2S)-2-Isopropyl-3-oxosuccinate;M_8591:Oxoadipate;M_9585:dihomomethionine;M_9828:L-Phenylalanine	0.818702	1
map01230	Biosynthesis of amino acids	353	14	M_740:L-Tyrosine;M_787:L-Tyrosine;M_916:Diaminopimelic acid;M_3036:Oxoadipate;M_9539:N-Acetyl-L-glutamic acid;M_10059:N-Acetyl-L-2-amino-6-oxopimelate;M_11240:L-Histidinol	M_44:Citric acid;M_120:L-Glutamic acid;M_471:L-Aspartic acid;M_1083:Threonine;M_2580:L-Phenylalanine;M_4153:O-Succinyl-L-homoserine;M_9828:L-Phenylalanine	544	26	M_53:L-Glutamic acid;M_740:L-Tyrosine;M_787:L-Tyrosine;M_916:Diaminopimelic acid;M_1485:L-Tyrosine;M_2492:Oxoadipate;M_3036:Oxoadipate;M_5062:Oxoadipate;M_5347:L-Saccharopine;M_5591:Oxoadipate;M_9182:L-Phenylalanine;M_9539:N-Acetyl-L-glutamic acid;M_10059:N-Acetyl-L-2-amino-6-oxopimelate;M_11240:L-Histidinol;M_12339:Oxoadipate	M_44:Citric acid;M_120:L-Glutamic acid;M_471:L-Aspartic acid;M_858:4-Hydroxyphenylpyruvic acid;M_1083:Threonine;M_2580:L-Phenylalanine;M_2793:Oxoadipate;M_3477:(S)-1-Pyrroline-5-carboxylate;M_4153:O-Succinyl-L-homoserine;M_8591:Oxoadipate;M_9828:L-Phenylalanine	0.920101	1
map02020	Two-component system	353	3	--	M_44:Citric acid;M_120:L-Glutamic acid;M_471:L-Aspartic acid	544	4	M_53:L-Glutamic acid	M_44:Citric acid;M_120:L-Glutamic acid;M_471:L-Aspartic acid	0.560937	1
map04922	Glucagon signaling pathway	353	1	--	M_44:Citric acid	544	1	--	M_44:Citric acid	0.648897	1
map05230	Central carbon metabolism in cancer	353	7	M_740:L-Tyrosine;M_787:L-Tyrosine	M_44:Citric acid;M_120:L-Glutamic acid;M_471:L-Aspartic acid;M_2580:L-Phenylalanine;M_9828:L-Phenylalanine	544	10	M_53:L-Glutamic acid;M_740:L-Tyrosine;M_787:L-Tyrosine;M_1485:L-Tyrosine;M_9182:L-Phenylalanine	M_44:Citric acid;M_120:L-Glutamic acid;M_471:L-Aspartic acid;M_2580:L-Phenylalanine;M_9828:L-Phenylalanine	0.51043	1
map00902	Monoterpenoid biosynthesis	353	17	M_2579:(-)-Isopiperitenone;M_2948:Carvone;M_3035:Loganin;M_3475:Carvone;M_3498:Loganin;M_4300:Loganin;M_4533:(-)-beta-Pinene;M_6426:(-)-Isopiperitenone;M_6859:(-)-Isopiperitenone;M_15285:Loganin	M_195:Loganate;M_740:Loganin;M_1129:Loganate;M_2488:Loganin;M_3131:Deoxyloganin;M_4873:Loganin;M_11704:Secologanate	544	23	M_2579:(-)-Isopiperitenone;M_2948:Carvone;M_3005:Loganin;M_3035:Loganin;M_3475:Carvone;M_3498:Loganin;M_4300:Loganin;M_4533:(-)-beta-Pinene;M_4638:Loganin;M_5127:(-)-Isopiperitenone;M_6198:(-)-beta-Pinene;M_6306:Carvone;M_6426:(-)-Isopiperitenone;M_6438:Loganin;M_6859:(-)-Isopiperitenone;M_15285:Loganin	M_195:Loganate;M_740:Loganin;M_1129:Loganate;M_2488:Loganin;M_3131:Deoxyloganin;M_4873:Loganin;M_11704:Secologanate	0.24474	1
map00903	Limonene and pinene degradation	353	2	M_2948:Carvone;M_3475:Carvone	--	544	3	M_2948:Carvone;M_3475:Carvone;M_6306:Carvone	--	0.717119	1
map00970	Aminoacyl-tRNA biosynthesis	353	7	M_740:L-Tyrosine;M_787:L-Tyrosine	M_120:L-Glutamic acid;M_471:L-Aspartic acid;M_1083:Threonine;M_2580:L-Phenylalanine;M_9828:L-Phenylalanine	544	11	M_53:L-Glutamic acid;M_740:L-Tyrosine;M_787:L-Tyrosine;M_1485:L-Tyrosine;M_9182:L-Phenylalanine	M_120:L-Glutamic acid;M_471:L-Aspartic acid;M_1083:Threonine;M_2580:L-Phenylalanine;M_4433:10-Formyltetrahydrofolate;M_9828:L-Phenylalanine	0.666622	1
map00254	Aflatoxin biosynthesis	353	1	M_2453:Aflatoxin G2	--	544	4	M_608:Aflatoxin G1;M_2453:Aflatoxin G2;M_5988:Aflatoxin G2;M_15464:aflatoxinB2	--	0.985113	1
map01051	Biosynthesis of ansamycins	353	1	M_1413:Kanosamine	--	544	1	M_1413:Kanosamine	--	0.648897	1
map00941	Flavonoid biosynthesis	353	46	M_7:(-)-Epigallocatechin;M_21:Catechin;M_43:Kaempferol;M_65:Kaempferol;M_82:(-)-Epigallocatechin;M_130:Myricetin;M_226:(-)-Epigallocatechin;M_245:(-)-Epigallocatechin;M_371:Catechin;M_461:Taxifolin;M_622:Taxifolin;M_782:(-)-Epigallocatechin;M_924:Myricetin;M_961:Taxifolin;M_1036:Vitexin;M_1262:(-)-Epigallocatechin;M_1801:Taxifolin;M_1934:(+)-Gallocatechin;M_1953:(-)-Epigallocatechin;M_2020:Myrice…	M_4:(+)-Gallocatechin;M_50:(+)-Gallocatechin;M_161:(+)-Gallocatechin;M_224:Catechin;M_293:Catechin;M_456:Taxifolin;M_527:Phlorizin;M_766:Taxifolin;M_1036:Leucodelphinidin;M_1110:Phlorizin;M_1154:Eriodictyol;M_1920:Catechin;M_1947:Catechin;M_2174:Taxifolin;M_2617:Catechin;M_3945:Luteolin;M_7446:Luteolin;M_7920:Luteolin;M_8620:Phlorizin	544	68	M_7:(-)-Epigallocatechin;M_12:(-)-Epigallocatechin;M_21:Catechin;M_43:Kaempferol;M_61:Butein;M_65:Kaempferol;M_82:(-)-Epigallocatechin;M_130:Myricetin;M_214:Kaempferol;M_226:(-)-Epigallocatechin;M_233:Vitexin;M_245:(-)-Epigallocatechin;M_371:Catechin;M_461:Taxifolin;M_622:Taxifolin;M_746:Taxifolin;M_782:(-)-Epigallocatechin;M_816:Kaempferol;M_924:Myricetin;M_961:Taxifolin;M_1036:Vitexin;M_1059:Ca…	M_4:(+)-Gallocatechin;M_9:Catechin;M_50:(+)-Gallocatechin;M_161:(+)-Gallocatechin;M_224:Catechin;M_293:Catechin;M_456:Taxifolin;M_527:Phlorizin;M_766:Taxifolin;M_1036:Leucodelphinidin;M_1110:Phlorizin;M_1154:Eriodictyol;M_1758:Taxifolin;M_1920:Catechin;M_1947:Catechin;M_2174:Taxifolin;M_2617:Catechin;M_3141:4-Coumaroylshikimate;M_3705:Leucodelphinidin;M_3945:Luteolin;M_4776:Luteolin;M_4857:(+)-Ga…	0.357813	1
map00966	Glucosinolate biosynthesis	353	5	M_740:L-Tyrosine;M_787:L-Tyrosine	M_2580:L-Phenylalanine;M_9585:dihomomethionine;M_9828:L-Phenylalanine	544	7	M_740:L-Tyrosine;M_787:L-Tyrosine;M_1485:L-Tyrosine;M_9182:L-Phenylalanine	M_2580:L-Phenylalanine;M_9585:dihomomethionine;M_9828:L-Phenylalanine	0.529526	1
map00440	Phosphonate and phosphinate metabolism	353	2	M_5677:Bialaphos	M_10113:3-Phosphonopyruvate	544	4	M_5677:Bialaphos	M_4684:Phosphinothricin;M_7712:Phosphinothricin;M_10113:3-Phosphonopyruvate	0.873301	1
map00909	Sesquiterpenoid and triterpenoid biosynthesis	353	16	M_103:Capsidiol;M_520:Lupeol;M_1369:Lupeol;M_1580:Lupeol;M_2728:Lupeol;M_2750:Capsidiol;M_3330:germacra-1(10),4,11(13)-trien-12-oic acid;M_4849:Capsidiol;M_5033:Gossypol;M_5539:germacra-1(10),4,11(13)-trien-12-oic acid;M_6214:germacra-1(10),4,11(13)-trien-12-oic acid;M_6782:germacra-1(10),4,11(13)-trien-12-oic acid;M_8050:Gossypol;M_10240:Capsidiol;M_11309:Lupeol;M_15796:Nivalenol	--	544	23	M_103:Capsidiol;M_520:Lupeol;M_1369:Lupeol;M_1580:Lupeol;M_2728:Lupeol;M_2750:Capsidiol;M_3330:germacra-1(10),4,11(13)-trien-12-oic acid;M_3843:Capsidiol;M_4692:albaflavenone;M_4849:Capsidiol;M_5033:Gossypol;M_5539:germacra-1(10),4,11(13)-trien-12-oic acid;M_6214:germacra-1(10),4,11(13)-trien-12-oic acid;M_6782:germacra-1(10),4,11(13)-trien-12-oic acid;M_8050:Gossypol;M_9249:Capsidiol;M_9556:germ…	--	0.406539	1
map00130	Ubiquinone and other terpenoid-quinone biosynthesis	353	14	M_740:L-Tyrosine;M_787:L-Tyrosine;M_1731:alpha-Tocotrienol;M_2819:(R)-3-(4-Hydroxyphenyl)lactate;M_2985:alpha-Tocotrienol;M_4078:gamma-Tocotrienol;M_4314:gamma-Tocotrienol;M_4681:(R)-3-(4-Hydroxyphenyl)lactate;M_4717:Shikonin;M_6109:Phytonadiol;M_14300:4-(beta-D-Glucosyloxy)benzoate	M_1055:4-(beta-D-Glucosyloxy)benzoate;M_3299:2-Succinylbenzoate;M_8587:(R)-3-(4-Hydroxyphenyl)lactate	544	27	M_678:alpha-Tocotrienol;M_740:L-Tyrosine;M_787:L-Tyrosine;M_1020:alpha-Tocotrienol;M_1485:L-Tyrosine;M_1731:alpha-Tocotrienol;M_2819:(R)-3-(4-Hydroxyphenyl)lactate;M_2985:alpha-Tocotrienol;M_4078:gamma-Tocotrienol;M_4314:gamma-Tocotrienol;M_4681:(R)-3-(4-Hydroxyphenyl)lactate;M_4717:Shikonin;M_5201:alpha-Tocotrienol;M_6109:Phytonadiol;M_6408:4-(beta-D-Glucosyloxy)benzoate;M_6926:(R)-3-(4-Hydroxyp…	M_858:4-Hydroxyphenylpyruvic acid;M_1055:4-(beta-D-Glucosyloxy)benzoate;M_3299:2-Succinylbenzoate;M_4452:4-(beta-D-Glucosyloxy)benzoate;M_8587:(R)-3-(4-Hydroxyphenyl)lactate	0.949496	1
map00261	Monobactam biosynthesis	353	5	M_740:L-Tyrosine;M_787:L-Tyrosine;M_10059:N-Acetyl-L-2-amino-6-oxopimelate	M_471:L-Aspartic acid;M_1083:Threonine	544	7	M_740:L-Tyrosine;M_787:L-Tyrosine;M_1485:L-Tyrosine;M_10059:N-Acetyl-L-2-amino-6-oxopimelate	M_471:L-Aspartic acid;M_858:4-Hydroxyphenylpyruvic acid;M_1083:Threonine	0.529526	1
map00401	Novobiocin biosynthesis	353	2	M_740:L-Tyrosine;M_787:L-Tyrosine	--	544	4	M_740:L-Tyrosine;M_787:L-Tyrosine;M_1485:L-Tyrosine	M_858:4-Hydroxyphenylpyruvic acid	0.873301	1
map00950	Isoquinoline alkaloid biosynthesis	353	6	M_139:3,4-Dihydroxybenzaldehyde;M_187:3,4-Dihydroxybenzaldehyde;M_457:3,4-Dihydroxybenzaldehyde;M_740:L-Tyrosine;M_787:L-Tyrosine;M_12617:Thebaine	--	544	9	M_13:3,4-Dihydroxybenzaldehyde;M_139:3,4-Dihydroxybenzaldehyde;M_187:3,4-Dihydroxybenzaldehyde;M_457:3,4-Dihydroxybenzaldehyde;M_740:L-Tyrosine;M_787:L-Tyrosine;M_1485:L-Tyrosine;M_12617:Thebaine	M_858:4-Hydroxyphenylpyruvic acid	0.606576	1
map01055	Biosynthesis of vancomycin group antibiotics	353	2	M_740:L-Tyrosine;M_787:L-Tyrosine	--	544	4	M_740:L-Tyrosine;M_787:L-Tyrosine;M_1485:L-Tyrosine	M_858:4-Hydroxyphenylpyruvic acid	0.873301	1
map04075	Plant hormone signal transduction	353	3	M_1713:trans-Zeatin;M_5879:Indole-3-acetic acid	M_611:Salicylic acid	544	3	M_1713:trans-Zeatin;M_5879:Indole-3-acetic acid	M_611:Salicylic acid	0.272412	1
map00052	Galactose metabolism	353	2	M_12025:1D-chiro-inositol	M_43:D-Raffinose	544	4	M_1148:D-Raffinose;M_12025:1D-chiro-inositol	M_2:Sucrose;M_43:D-Raffinose	0.873301	1
map00943	Isoflavonoid biosynthesis	353	12	M_4200:Genistein;M_4201:Genistein;M_5003:Apigenin;M_5333:(-)-Vestitol;M_5413:(-)-Medicocarpin;M_7004:(-)-Medicocarpin;M_8794:(-)-Maackiain;M_12476:(-)-Vestitol;M_16425:(-)-Vestitol	M_3190:Genistein;M_3206:(-)-Medicocarpin;M_7289:(-)-Vestitol	544	16	M_4200:Genistein;M_4201:Genistein;M_5003:Apigenin;M_5333:(-)-Vestitol;M_5413:(-)-Medicocarpin;M_7004:(-)-Medicocarpin;M_8794:(-)-Maackiain;M_12476:(-)-Vestitol;M_16425:(-)-Vestitol	M_1063:Genistein;M_3190:Genistein;M_3206:(-)-Medicocarpin;M_6837:(-)-Vestitol;M_7289:(-)-Vestitol;M_7993:(-)-Medicocarpin;M_8305:(-)-Vestitol	0.282677	1
map00310	Lysine degradation	353	2	M_3036:Oxoadipate;M_4684:N6,N6,N6-Trimethyl-L-lysine	--	544	10	M_2492:Oxoadipate;M_3036:Oxoadipate;M_4278:N2-(D-1-Carboxyethyl)-L-lysine;M_4684:N6,N6,N6-Trimethyl-L-lysine;M_5062:Oxoadipate;M_5347:L-Saccharopine;M_5591:Oxoadipate;M_12339:Oxoadipate	M_2793:Oxoadipate;M_8591:Oxoadipate	0.999503	1
map00522	Biosynthesis of 12-, 14- and 16-membered macrolides	353	1	M_4726:Macrocin	--	544	1	M_4726:Macrocin	--	0.648897	1
map00290	Valine, leucine and isoleucine biosynthesis	353	5	--	M_744:(2S)-2-Isopropyl-3-oxosuccinate;M_1083:Threonine;M_1544:(2S)-2-Isopropyl-3-oxosuccinate;M_1966:(2S)-2-Isopropyl-3-oxosuccinate;M_4966:(2S)-2-Isopropyl-3-oxosuccinate	544	5	--	M_744:(2S)-2-Isopropyl-3-oxosuccinate;M_1083:Threonine;M_1544:(2S)-2-Isopropyl-3-oxosuccinate;M_1966:(2S)-2-Isopropyl-3-oxosuccinate;M_4966:(2S)-2-Isopropyl-3-oxosuccinate	0.113901	1
map00860	Porphyrin and chlorophyll metabolism	353	2	--	M_120:L-Glutamic acid;M_1083:Threonine	544	3	M_53:L-Glutamic acid	M_120:L-Glutamic acid;M_1083:Threonine	0.717119	1
map04978	Mineral absorption	353	3	--	M_1083:Threonine;M_2580:L-Phenylalanine;M_9828:L-Phenylalanine	544	4	M_9182:L-Phenylalanine	M_1083:Threonine;M_2580:L-Phenylalanine;M_9828:L-Phenylalanine	0.560937	1
map01057	Biosynthesis of type II polyketide products	353	4	M_5073:Dihydrokalafungin;M_12724:Dihydrokalafungin;M_13767:Dihydrokalafungin;M_16394:Epsilon-rhodomycinone	--	544	5	M_5073:Dihydrokalafungin;M_12724:Dihydrokalafungin;M_13767:Dihydrokalafungin;M_16394:Epsilon-rhodomycinone	M_11317:Tetracenomycin C	0.42558	1
map00471	D-Glutamine and D-glutamate metabolism	353	2	--	M_120:L-Glutamic acid;M_203:D-(-)-Glutamine	544	3	M_53:L-Glutamic acid	M_120:L-Glutamic acid;M_203:D-(-)-Glutamine	0.717119	1
map00360	Phenylalanine metabolism	353	14	M_740:L-Tyrosine;M_787:L-Tyrosine;M_8258:2-Phenylethanol;M_8674:Phenylacetaldehyde	M_588:3-Coumaric acid;M_601:3-Coumaric acid;M_611:Salicylic acid;M_639:Phenylacetaldehyde;M_2580:L-Phenylalanine;M_3961:Phenylacetaldehyde;M_4891:Phenylacetaldehyde;M_5503:Phenylacetaldehyde;M_9421:Phenylacetaldehyde;M_9828:L-Phenylalanine	544	30	M_740:L-Tyrosine;M_787:L-Tyrosine;M_1485:L-Tyrosine;M_2025:2-Phenylethanol;M_8012:2-Phenylethanol;M_8016:Phenylacetaldehyde;M_8258:2-Phenylethanol;M_8378:2-Phenylethanol;M_8674:Phenylacetaldehyde;M_9182:L-Phenylalanine;M_10299:Phenylacetaldehyde;M_12331:2-Phenylethanol;M_12669:N-Acetyl-L-phenylalanine;M_13135:2-Phenylethanol	M_588:3-Coumaric acid;M_601:3-Coumaric acid;M_611:Salicylic acid;M_639:Phenylacetaldehyde;M_2580:L-Phenylalanine;M_3961:Phenylacetaldehyde;M_4475:Phenylacetaldehyde;M_4891:Phenylacetaldehyde;M_5361:3-Coumaric acid;M_5503:Phenylacetaldehyde;M_5744:Phenylacetaldehyde;M_7680:3-(2-Hydroxyphenyl)propanoate;M_9421:Phenylacetaldehyde;M_9828:L-Phenylalanine;M_10013:Phenylacetaldehyde;M_10545:3-(2-Hydroxy…	0.989254	1
map00591	Linoleic acid metabolism	353	3	--	M_363:Linoleic acid;M_4262:(+/-)12(13)-DiHOME;M_9510:(+/-)12(13)-DiHOME	544	4	M_2065:9-Oxo-ODE	M_363:Linoleic acid;M_4262:(+/-)12(13)-DiHOME;M_9510:(+/-)12(13)-DiHOME	0.560937	1
map00620	Pyruvate metabolism	353	1	--	M_184:Acetylenedicarboxylate	544	1	--	M_184:Acetylenedicarboxylate	0.648897	1
map07039	Opioid analgesics	353	1	M_12617:Thebaine	--	544	1	M_12617:Thebaine	--	0.648897	1
map00521	Streptomycin biosynthesis	353	2	M_12025:1D-chiro-inositol;M_12428:1-Amino-1-deoxy-scyllo-inositol	--	544	2	M_12025:1D-chiro-inositol;M_12428:1-Amino-1-deoxy-scyllo-inositol	--	0.420648	1
map00980	Metabolism of xenobiotics by cytochrome P450	353	1	M_2998:1-Naphthol	--	544	1	M_2998:1-Naphthol	--	0.648897	1
map07114	Naphthalene family	353	1	M_2998:1-Naphthol	--	544	1	M_2998:1-Naphthol	--	0.648897	1
map00999	Biosynthesis of various secondary metabolites - part 1	353	2	M_386:olivetolic acid;M_4324:olivetolic acid	--	544	2	M_386:olivetolic acid;M_4324:olivetolic acid	--	0.420648	1
map00300	Lysine biosynthesis	353	4	M_916:Diaminopimelic acid;M_3036:Oxoadipate;M_10059:N-Acetyl-L-2-amino-6-oxopimelate	M_471:L-Aspartic acid	544	11	M_916:Diaminopimelic acid;M_2492:Oxoadipate;M_3036:Oxoadipate;M_5062:Oxoadipate;M_5347:L-Saccharopine;M_5591:Oxoadipate;M_10059:N-Acetyl-L-2-amino-6-oxopimelate;M_12339:Oxoadipate	M_471:L-Aspartic acid;M_2793:Oxoadipate;M_8591:Oxoadipate	0.988252	1
map00906	Carotenoid biosynthesis	353	2	M_2112:Canthaxanthin;M_8643:Antheraxanthin	--	544	2	M_2112:Canthaxanthin;M_8643:Antheraxanthin	--	0.420648	1
map04024	cAMP signaling pathway	353	2	M_2892:Adenosine;M_15268:Adenosine	--	544	7	M_1338:Adenosine;M_2892:Adenosine;M_3996:Adenosine;M_4442:Adenosine;M_15268:Adenosine	M_6943:Adenosine;M_9346:Adenosine	0.991217	1
map04923	Regulation of lipolysis in adipocytes	353	2	M_2892:Adenosine;M_15268:Adenosine	--	544	8	M_1338:Adenosine;M_2892:Adenosine;M_3996:Adenosine;M_4442:Adenosine;M_11156:Corticosterone;M_15268:Adenosine	M_6943:Adenosine;M_9346:Adenosine	0.996573	1
map05012	Parkinson disease	353	4	M_740:L-Tyrosine;M_787:L-Tyrosine;M_2892:Adenosine;M_15268:Adenosine	--	544	10	M_740:L-Tyrosine;M_787:L-Tyrosine;M_1338:Adenosine;M_1485:L-Tyrosine;M_2892:Adenosine;M_3996:Adenosine;M_4442:Adenosine;M_15268:Adenosine	M_6943:Adenosine;M_9346:Adenosine	0.974625	1
map00965	Betalain biosynthesis	353	3	M_740:L-Tyrosine;M_787:L-Tyrosine;M_14443:3-Methoxytyramine	--	544	4	M_740:L-Tyrosine;M_787:L-Tyrosine;M_1485:L-Tyrosine;M_14443:3-Methoxytyramine	--	0.560937	1
map04728	Dopaminergic synapse	353	3	M_740:L-Tyrosine;M_787:L-Tyrosine;M_14443:3-Methoxytyramine	--	544	4	M_740:L-Tyrosine;M_787:L-Tyrosine;M_1485:L-Tyrosine;M_14443:3-Methoxytyramine	--	0.560937	1
map04750	Inflammatory mediator regulation of TRP channels	353	4	M_913:trans-Cinnamaldehyde;M_2069:Cinnamaldehyde;M_2786:Cinnamaldehyde;M_6515:Cinnamaldehyde	--	544	4	M_913:trans-Cinnamaldehyde;M_2069:Cinnamaldehyde;M_2786:Cinnamaldehyde;M_6515:Cinnamaldehyde	--	0.176237	1
map00730	Thiamine metabolism	353	2	M_740:L-Tyrosine;M_787:L-Tyrosine	--	544	4	M_740:L-Tyrosine;M_787:L-Tyrosine;M_1485:L-Tyrosine;M_9835:Nicotinamide adenine dinucleotide (NAD+)	--	0.873301	1
map00760	Nicotinate and nicotinamide metabolism	353	2	M_603:Nicotinic acid	M_471:L-Aspartic acid	544	7	M_603:Nicotinic acid;M_4845:Trigonelline;M_8493:Maleamate;M_9835:Nicotinamide adenine dinucleotide (NAD+);M_12840:N1-Methyl-2-pyridone-5-carboxamide	M_471:L-Aspartic acid;M_850:2-Formylglutarate	0.991217	1
map00480	Glutathione metabolism	353	7	M_49:L-Pyroglutamic acid;M_1768:L-Glutathione oxidized;M_4302:Spermidine;M_5029:Cysteinylglycine;M_8266:Υ-Glutamylcysteine;M_9997:L-Glutathione oxidized	M_120:L-Glutamic acid	544	8	M_49:L-Pyroglutamic acid;M_53:L-Glutamic acid;M_1768:L-Glutathione oxidized;M_4302:Spermidine;M_5029:Cysteinylglycine;M_8266:Υ-Glutamylcysteine;M_9997:L-Glutathione oxidized	M_120:L-Glutamic acid	0.165524	1
map04216	Ferroptosis	353	4	M_1768:L-Glutathione oxidized;M_8266:Υ-Glutamylcysteine;M_9997:L-Glutathione oxidized	M_120:L-Glutamic acid	544	5	M_53:L-Glutamic acid;M_1768:L-Glutathione oxidized;M_8266:Υ-Glutamylcysteine;M_9997:L-Glutathione oxidized	M_120:L-Glutamic acid	0.42558	1
map00220	Arginine biosynthesis	353	3	M_9539:N-Acetyl-L-glutamic acid	M_120:L-Glutamic acid;M_471:L-Aspartic acid	544	4	M_53:L-Glutamic acid;M_9539:N-Acetyl-L-glutamic acid	M_120:L-Glutamic acid;M_471:L-Aspartic acid	0.560937	1
map00332	Carbapenem biosynthesis	353	1	--	M_120:L-Glutamic acid	544	3	M_53:L-Glutamic acid	M_120:L-Glutamic acid;M_3477:(S)-1-Pyrroline-5-carboxylate	0.95716	1
map00340	Histidine metabolism	353	5	M_4644:Methylimidazoleacetaldehyde;M_8001:Hydantoin-5-propionate;M_11240:L-Histidinol	M_120:L-Glutamic acid;M_471:L-Aspartic acid	544	6	M_53:L-Glutamic acid;M_4644:Methylimidazoleacetaldehyde;M_8001:Hydantoin-5-propionate;M_11240:L-Histidinol	M_120:L-Glutamic acid;M_471:L-Aspartic acid	0.315712	1
map00430	Taurine and hypotaurine metabolism	353	2	--	M_120:L-Glutamic acid;M_6170:Sulfoacetate	544	3	M_53:L-Glutamic acid	M_120:L-Glutamic acid;M_6170:Sulfoacetate	0.717119	1
map00524	Neomycin, kanamycin and gentamicin biosynthesis	353	1	--	M_120:L-Glutamic acid	544	2	M_53:L-Glutamic acid	M_120:L-Glutamic acid	0.877146	1
map00650	Butanoate metabolism	353	1	--	M_120:L-Glutamic acid	544	2	M_53:L-Glutamic acid	M_120:L-Glutamic acid	0.877146	1
map00660	C5-Branched dibasic acid metabolism	353	7	M_799:(2S,4S)-4-Amino-2-hydroxy-2-methylpentanedioic acid;M_1960:4-Methylene-L-glutamate;M_5234:4-Methylene-L-glutamine	M_120:L-Glutamic acid;M_1350:(2S,4S)-4-Amino-2-hydroxy-2-methylpentanedioic acid;M_1936:trans-Aconitic acid;M_3103:trans-Aconitic acid	544	11	M_53:L-Glutamic acid;M_799:(2S,4S)-4-Amino-2-hydroxy-2-methylpentanedioic acid;M_1960:4-Methylene-L-glutamate;M_5234:4-Methylene-L-glutamine	M_120:L-Glutamic acid;M_124:Itaconic acid;M_1350:(2S,4S)-4-Amino-2-hydroxy-2-methylpentanedioic acid;M_1936:trans-Aconitic acid;M_2588:(2S,4S)-4-Amino-2-hydroxy-2-methylpentanedioic acid;M_2763:4-Methylene-L-glutamate;M_3103:trans-Aconitic acid	0.666622	1
map00910	Nitrogen metabolism	353	1	--	M_120:L-Glutamic acid	544	2	M_53:L-Glutamic acid	M_120:L-Glutamic acid	0.877146	1
map04068	FoxO signaling pathway	353	1	--	M_120:L-Glutamic acid	544	2	M_53:L-Glutamic acid	M_120:L-Glutamic acid	0.877146	1
map04072	Phospholipase D signaling pathway	353	1	--	M_120:L-Glutamic acid	544	2	M_53:L-Glutamic acid	M_120:L-Glutamic acid	0.877146	1
map04080	Neuroactive ligand-receptor interaction	353	7	M_2892:Adenosine;M_10022:1-(4-Hydroxyphenyl)-2-aminoethanol;M_15268:Adenosine;M_15790:1-(4-Hydroxyphenyl)-2-aminoethanol	M_120:L-Glutamic acid;M_471:L-Aspartic acid;M_9767:1-(4-Hydroxyphenyl)-2-aminoethanol	544	13	M_53:L-Glutamic acid;M_1338:Adenosine;M_2892:Adenosine;M_3996:Adenosine;M_4442:Adenosine;M_10022:1-(4-Hydroxyphenyl)-2-aminoethanol;M_15268:Adenosine;M_15790:1-(4-Hydroxyphenyl)-2-aminoethanol	M_120:L-Glutamic acid;M_471:L-Aspartic acid;M_6943:Adenosine;M_9346:Adenosine;M_9767:1-(4-Hydroxyphenyl)-2-aminoethanol	0.87148	1
map04540	Gap junction	353	1	--	M_120:L-Glutamic acid	544	2	M_53:L-Glutamic acid	M_120:L-Glutamic acid	0.877146	1
map04713	Circadian entrainment	353	1	--	M_120:L-Glutamic acid	544	2	M_53:L-Glutamic acid	M_120:L-Glutamic acid	0.877146	1
map04720	Long-term potentiation	353	1	--	M_120:L-Glutamic acid	544	2	M_53:L-Glutamic acid	M_120:L-Glutamic acid	0.877146	1
map04721	Synaptic vesicle cycle	353	1	--	M_120:L-Glutamic acid	544	2	M_53:L-Glutamic acid	M_120:L-Glutamic acid	0.877146	1
map04723	Retrograde endocannabinoid signaling	353	1	--	M_120:L-Glutamic acid	544	2	M_53:L-Glutamic acid	M_120:L-Glutamic acid	0.877146	1
map04724	Glutamatergic synapse	353	1	--	M_120:L-Glutamic acid	544	2	M_53:L-Glutamic acid	M_120:L-Glutamic acid	0.877146	1
map04727	GABAergic synapse	353	1	--	M_120:L-Glutamic acid	544	2	M_53:L-Glutamic acid	M_120:L-Glutamic acid	0.877146	1
map04730	Long-term depression	353	1	--	M_120:L-Glutamic acid	544	2	M_53:L-Glutamic acid	M_120:L-Glutamic acid	0.877146	1
map04964	Proximal tubule bicarbonate reclamation	353	1	--	M_120:L-Glutamic acid	544	2	M_53:L-Glutamic acid	M_120:L-Glutamic acid	0.877146	1
map05014	Amyotrophic lateral sclerosis (ALS)	353	1	--	M_120:L-Glutamic acid	544	2	M_53:L-Glutamic acid	M_120:L-Glutamic acid	0.877146	1
map05016	Huntington disease	353	1	--	M_120:L-Glutamic acid	544	2	M_53:L-Glutamic acid	M_120:L-Glutamic acid	0.877146	1
map05017	Spinocerebellar ataxia	353	1	--	M_120:L-Glutamic acid	544	2	M_53:L-Glutamic acid	M_120:L-Glutamic acid	0.877146	1
map05030	Cocaine addiction	353	3	M_740:L-Tyrosine;M_787:L-Tyrosine	M_120:L-Glutamic acid	544	5	M_53:L-Glutamic acid;M_740:L-Tyrosine;M_787:L-Tyrosine;M_1485:L-Tyrosine	M_120:L-Glutamic acid	0.763974	1
map05031	Amphetamine addiction	353	3	M_740:L-Tyrosine;M_787:L-Tyrosine	M_120:L-Glutamic acid	544	5	M_53:L-Glutamic acid;M_740:L-Tyrosine;M_787:L-Tyrosine;M_1485:L-Tyrosine	M_120:L-Glutamic acid	0.763974	1
map05033	Nicotine addiction	353	1	--	M_120:L-Glutamic acid	544	2	M_53:L-Glutamic acid	M_120:L-Glutamic acid	0.877146	1
map05034	Alcoholism	353	5	M_740:L-Tyrosine;M_787:L-Tyrosine;M_2892:Adenosine;M_15268:Adenosine	M_120:L-Glutamic acid	544	12	M_53:L-Glutamic acid;M_740:L-Tyrosine;M_787:L-Tyrosine;M_1338:Adenosine;M_1485:L-Tyrosine;M_2892:Adenosine;M_3996:Adenosine;M_4442:Adenosine;M_15268:Adenosine	M_120:L-Glutamic acid;M_6943:Adenosine;M_9346:Adenosine	0.975315	1
map00053	Ascorbate and aldarate metabolism	353	2	M_12025:1D-chiro-inositol	M_369:L-Threonic acid	544	2	M_12025:1D-chiro-inositol	M_369:L-Threonic acid	0.420648	1
map00627	Aminobenzoate degradation	353	15	M_921:4-Hydroxybenzaldehyde;M_923:4-Hydroxybenzaldehyde;M_3680:Benzaldehyde;M_4865:Benzaldehyde;M_4997:4-Hydroxybenzaldehyde;M_5326:4-Hydroxybenzaldehyde;M_5883:4-Hydroxybenzaldehyde;M_7733:Syringic acid;M_9141:4-Hydroxybenzaldehyde;M_9146:Benzaldehyde;M_9221:Benzaldehyde;M_13869:Benzaldehyde	M_410:Phloroglucinol;M_747:Catechol;M_2080:4-Nitrophenol	544	21	M_56:4-Hydroxybenzaldehyde;M_522:4-Hydroxybenzaldehyde;M_921:4-Hydroxybenzaldehyde;M_923:4-Hydroxybenzaldehyde;M_3680:Benzaldehyde;M_4865:Benzaldehyde;M_4997:4-Hydroxybenzaldehyde;M_5326:4-Hydroxybenzaldehyde;M_5883:4-Hydroxybenzaldehyde;M_7733:Syringic acid;M_7912:Benzaldehyde;M_9141:4-Hydroxybenzaldehyde;M_9146:Benzaldehyde;M_9221:Benzaldehyde;M_13869:Benzaldehyde	M_410:Phloroglucinol;M_747:Catechol;M_1460:Phloroglucinol;M_2080:4-Nitrophenol;M_3709:3-Hydroxyanthranilic acid;M_5997:4-Nitrophenol	0.349292	1
map00960	Tropane, piperidine and pyridine alkaloid biosynthesis	353	3	M_603:Nicotinic acid	M_2580:L-Phenylalanine;M_9828:L-Phenylalanine	544	4	M_603:Nicotinic acid;M_9182:L-Phenylalanine	M_2580:L-Phenylalanine;M_9828:L-Phenylalanine	0.560937	1
map05133	Pertussis	353	1	M_603:Nicotinic acid	--	544	1	M_603:Nicotinic acid	--	0.648897	1
map00473	D-Alanine metabolism	353	1	M_4966:D-Ala-D-Ala	--	544	1	M_4966:D-Ala-D-Ala	--	0.648897	1
map00550	Peptidoglycan biosynthesis	353	1	M_4966:D-Ala-D-Ala	--	544	1	M_4966:D-Ala-D-Ala	--	0.648897	1
map01502	Vancomycin resistance	353	1	M_4966:D-Ala-D-Ala	--	544	1	M_4966:D-Ala-D-Ala	--	0.648897	1
map00626	Naphthalene degradation	353	3	M_1249:3-Methylsalicylic acid	M_611:Salicylic acid;M_747:Catechol	544	4	M_1249:3-Methylsalicylic acid;M_15160:naphthal	M_611:Salicylic acid;M_747:Catechol	0.560937	1
map00622	Xylene degradation	353	12	M_492:Cuminaldehyde;M_1164:Cuminaldehyde;M_1627:p-cymene;M_1852:Cuminaldehyde;M_1855:Cuminaldehyde;M_3359:Cuminaldehyde;M_3777:p-Xylene;M_4209:Cuminaldehyde;M_4268:Cuminaldehyde;M_5046:p-Xylene;M_7705:p-Xylene;M_12268:p-cymene	--	544	16	M_480:Cuminaldehyde;M_492:Cuminaldehyde;M_1164:Cuminaldehyde;M_1627:p-cymene;M_1852:Cuminaldehyde;M_1855:Cuminaldehyde;M_3359:Cuminaldehyde;M_3777:p-Xylene;M_4209:Cuminaldehyde;M_4268:Cuminaldehyde;M_5046:p-Xylene;M_5912:Cuminaldehyde;M_7705:p-Xylene;M_9777:Cuminaldehyde;M_11012:p-Xylene;M_12268:p-cymene	--	0.282677	1
map00562	Inositol phosphate metabolism	353	1	M_12025:1D-chiro-inositol	--	544	1	M_12025:1D-chiro-inositol	--	0.648897	1
map04070	Phosphatidylinositol signaling system	353	1	M_12025:1D-chiro-inositol	--	544	1	M_12025:1D-chiro-inositol	--	0.648897	1
map04744	Phototransduction	353	2	M_7684:11-cis-retinal;M_15828:11-cis-retinal	--	544	2	M_7684:11-cis-retinal;M_15828:11-cis-retinal	--	0.420648	1
map00643	Styrene degradation	353	6	M_8674:Phenylacetaldehyde	M_639:Phenylacetaldehyde;M_3961:Phenylacetaldehyde;M_4891:Phenylacetaldehyde;M_5503:Phenylacetaldehyde;M_9421:Phenylacetaldehyde	544	11	M_8016:Phenylacetaldehyde;M_8674:Phenylacetaldehyde;M_10299:Phenylacetaldehyde	M_639:Phenylacetaldehyde;M_3961:Phenylacetaldehyde;M_4475:Phenylacetaldehyde;M_4891:Phenylacetaldehyde;M_5503:Phenylacetaldehyde;M_5744:Phenylacetaldehyde;M_9421:Phenylacetaldehyde;M_10013:Phenylacetaldehyde	0.851802	1
map00642	Ethylbenzene degradation	353	3	M_2034:Acetophenone;M_3906:Acetophenone;M_7344:Acetophenone	--	544	3	M_2034:Acetophenone;M_3906:Acetophenone;M_7344:Acetophenone	--	0.272412	1
map00780	Biotin metabolism	353	1	--	M_9476:8-Amino-7-oxononanoate	544	2	--	M_9476:8-Amino-7-oxononanoate;M_11377:8-Amino-7-oxononanoate	0.877146	1
map04022	cGMP-PKG signaling pathway	353	2	M_2892:Adenosine;M_15268:Adenosine	--	544	7	M_1338:Adenosine;M_2892:Adenosine;M_3996:Adenosine;M_4442:Adenosine;M_15268:Adenosine	M_6943:Adenosine;M_9346:Adenosine	0.991217	1
map04071	Sphingolipid signaling pathway	353	2	M_2892:Adenosine;M_15268:Adenosine	--	544	7	M_1338:Adenosine;M_2892:Adenosine;M_3996:Adenosine;M_4442:Adenosine;M_15268:Adenosine	M_6943:Adenosine;M_9346:Adenosine	0.991217	1
map04270	Vascular smooth muscle contraction	353	2	M_2892:Adenosine;M_15268:Adenosine	--	544	7	M_1338:Adenosine;M_2892:Adenosine;M_3996:Adenosine;M_4442:Adenosine;M_15268:Adenosine	M_6943:Adenosine;M_9346:Adenosine	0.991217	1
map04924	Renin secretion	353	2	M_2892:Adenosine;M_15268:Adenosine	--	544	7	M_1338:Adenosine;M_2892:Adenosine;M_3996:Adenosine;M_4442:Adenosine;M_15268:Adenosine	M_6943:Adenosine;M_9346:Adenosine	0.991217	1
map05032	Morphine addiction	353	2	M_2892:Adenosine;M_15268:Adenosine	--	544	7	M_1338:Adenosine;M_2892:Adenosine;M_3996:Adenosine;M_4442:Adenosine;M_15268:Adenosine	M_6943:Adenosine;M_9346:Adenosine	0.991217	1
map00770	Pantothenate and CoA biosynthesis	353	2	M_9125:(R)-4-Dehydropantoate	M_471:L-Aspartic acid	544	3	M_4920:(R)-4-Dehydropantoate;M_9125:(R)-4-Dehydropantoate	M_471:L-Aspartic acid	0.717119	1
map00621	Dioxin degradation	353	2	--	M_611:Salicylic acid;M_747:Catechol	544	2	--	M_611:Salicylic acid;M_747:Catechol	0.420648	1
map00624	Polycyclic aromatic hydrocarbon degradation	353	2	--	M_611:Salicylic acid;M_747:Catechol	544	5	--	M_611:Salicylic acid;M_747:Catechol;M_2206:3-Hydroxybenzoic acid;M_7680:3-(2-Hydroxyphenyl)propanoate;M_10545:3-(2-Hydroxyphenyl)propanoate	0.946186	1
map00270	Cysteine and methionine metabolism	353	3	--	M_471:L-Aspartic acid;M_1878:(2R)-3-Sulfolactate;M_4153:O-Succinyl-L-homoserine	544	3	--	M_471:L-Aspartic acid;M_1878:(2R)-3-Sulfolactate;M_4153:O-Succinyl-L-homoserine	0.272412	1
map00920	Sulfur metabolism	353	1	--	M_4153:O-Succinyl-L-homoserine	544	1	--	M_4153:O-Succinyl-L-homoserine	0.648897	1
map00362	Benzoate degradation	353	1	--	M_747:Catechol	544	2	--	M_747:Catechol;M_2206:3-Hydroxybenzoic acid	0.877146	1
map00623	Toluene degradation	353	11	M_921:4-Hydroxybenzaldehyde;M_923:4-Hydroxybenzaldehyde;M_3680:Benzaldehyde;M_4865:Benzaldehyde;M_4997:4-Hydroxybenzaldehyde;M_5326:4-Hydroxybenzaldehyde;M_5883:4-Hydroxybenzaldehyde;M_9141:4-Hydroxybenzaldehyde;M_9146:Benzaldehyde;M_9221:Benzaldehyde;M_13869:Benzaldehyde	--	544	15	M_56:4-Hydroxybenzaldehyde;M_522:4-Hydroxybenzaldehyde;M_921:4-Hydroxybenzaldehyde;M_923:4-Hydroxybenzaldehyde;M_3680:Benzaldehyde;M_4865:Benzaldehyde;M_4997:4-Hydroxybenzaldehyde;M_5326:4-Hydroxybenzaldehyde;M_5883:4-Hydroxybenzaldehyde;M_7912:Benzaldehyde;M_9141:4-Hydroxybenzaldehyde;M_9146:Benzaldehyde;M_9221:Benzaldehyde;M_13869:Benzaldehyde	M_2206:3-Hydroxybenzoic acid	0.34602	1
map00410	beta-Alanine metabolism	353	2	M_4302:Spermidine	M_471:L-Aspartic acid	544	2	M_4302:Spermidine	M_471:L-Aspartic acid	0.420648	1
map00680	Methane metabolism	353	4	M_740:L-Tyrosine;M_787:L-Tyrosine;M_3036:Oxoadipate	M_1878:(2R)-3-Sulfolactate	544	11	M_740:L-Tyrosine;M_787:L-Tyrosine;M_1485:L-Tyrosine;M_2492:Oxoadipate;M_3036:Oxoadipate;M_5062:Oxoadipate;M_5591:Oxoadipate;M_12339:Oxoadipate	M_1878:(2R)-3-Sulfolactate;M_2793:Oxoadipate;M_8591:Oxoadipate	0.988252	1
map00140	Steroid hormone biosynthesis	353	6	M_537:5-alpha-THDOC;M_1399:5-alpha-THDOC;M_4951:5-alpha-THDOC;M_5048:5α-Dihydrotestosterone;M_7487:Tetrahydrocortisone;M_14291:Androstenedione	--	544	9	M_537:5-alpha-THDOC;M_1399:5-alpha-THDOC;M_1771:5-alpha-THDOC;M_4951:5-alpha-THDOC;M_5048:5α-Dihydrotestosterone;M_7487:Tetrahydrocortisone;M_7579:Tetrahydrocortisone;M_11156:Corticosterone;M_14291:Androstenedione	--	0.606576	1
map05200	Pathways in cancer	353	2	M_5048:5α-Dihydrotestosterone;M_14291:Androstenedione	--	544	2	M_5048:5α-Dihydrotestosterone;M_14291:Androstenedione	--	0.420648	1
map05215	Prostate cancer	353	2	M_5048:5α-Dihydrotestosterone;M_14291:Androstenedione	--	544	2	M_5048:5α-Dihydrotestosterone;M_14291:Androstenedione	--	0.420648	1
map00281	Geraniol degradation	353	4	M_987:Citral;M_1370:Citral;M_2805:Citral;M_4079:Citral	--	544	7	M_987:Citral;M_1093:Citral;M_1197:Citral;M_1317:Citral;M_1370:Citral;M_2805:Citral;M_4079:Citral	--	0.799703	1
map00361	Chlorocyclohexane and chlorobenzene degradation	353	1	--	M_747:Catechol	544	1	--	M_747:Catechol	0.648897	1
map00364	Fluorobenzoate degradation	353	1	--	M_747:Catechol	544	1	--	M_747:Catechol	0.648897	1
map00532	Glycosaminoglycan biosynthesis - chondroitin sulfate / dermatan sulfate	353	1	--	M_2283:Dermatan	544	1	--	M_2283:Dermatan	0.648897	1
map04726	Serotonergic synapse	353	1	M_11155:5-Hydroxyindole-3-acetic acid	--	544	1	M_11155:5-Hydroxyindole-3-acetic acid	--	0.648897	1
map00710	Carbon fixation in photosynthetic organisms	353	1	--	M_471:L-Aspartic acid	544	1	--	M_471:L-Aspartic acid	0.648897	1
map00905	Brassinosteroid biosynthesis	353	1	M_15385:3-Dehydro-6-deoxoteasterone	--	544	1	M_15385:3-Dehydro-6-deoxoteasterone	--	0.648897	1
map00363	Bisphenol degradation	353	6	M_921:4-Hydroxybenzaldehyde;M_923:4-Hydroxybenzaldehyde;M_4997:4-Hydroxybenzaldehyde;M_5326:4-Hydroxybenzaldehyde;M_5883:4-Hydroxybenzaldehyde;M_9141:4-Hydroxybenzaldehyde	--	544	8	M_56:4-Hydroxybenzaldehyde;M_522:4-Hydroxybenzaldehyde;M_921:4-Hydroxybenzaldehyde;M_923:4-Hydroxybenzaldehyde;M_4997:4-Hydroxybenzaldehyde;M_5326:4-Hydroxybenzaldehyde;M_5883:4-Hydroxybenzaldehyde;M_9141:4-Hydroxybenzaldehyde	--	0.424172	1
map00945	Stilbenoid, diarylheptanoid and gingerol biosynthesis	353	1	--	M_4363:curcumin monoglucoside	544	3	--	M_3141:4-Coumaroylshikimate;M_4363:curcumin monoglucoside;M_6815:feruloyl-diketide-CoA	0.95716	1
map01059	Biosynthesis of enediyne antibiotics	353	2	M_740:L-Tyrosine;M_787:L-Tyrosine	--	544	3	M_740:L-Tyrosine;M_787:L-Tyrosine;M_1485:L-Tyrosine	--	0.717119	1
map04916	Melanogenesis	353	2	M_740:L-Tyrosine;M_787:L-Tyrosine	--	544	3	M_740:L-Tyrosine;M_787:L-Tyrosine;M_1485:L-Tyrosine	--	0.717119	1
map04917	Prolactin signaling pathway	353	3	M_740:L-Tyrosine;M_787:L-Tyrosine;M_14291:Androstenedione	--	544	4	M_740:L-Tyrosine;M_787:L-Tyrosine;M_1485:L-Tyrosine;M_14291:Androstenedione	--	0.560937	1
map01040	Biosynthesis of unsaturated fatty acids	353	1	--	M_363:Linoleic acid	544	1	--	M_363:Linoleic acid	0.648897	1
map00984	Steroid degradation	353	1	M_14291:Androstenedione	--	544	1	M_14291:Androstenedione	--	0.648897	1
map01522	Endocrine resistance	353	1	M_14291:Androstenedione	--	544	1	M_14291:Androstenedione	--	0.648897	1
map04913	Ovarian steroidogenesis	353	1	M_14291:Androstenedione	--	544	1	M_14291:Androstenedione	--	0.648897	1
map04918	Thyroid hormone synthesis	353	2	M_1768:L-Glutathione oxidized;M_9997:L-Glutathione oxidized	--	544	2	M_1768:L-Glutathione oxidized;M_9997:L-Glutathione oxidized	--	0.420648	1
