# Supplementary material for: Transcriptome and Metabolome Analysis Revealed the Freezing Resistance Mechanism in 60-Year-Old Overwintering Camellia sinensis
Source: Biology (Basel). 2021 Oct 3;10(10):996. doi: 10.3390/biology10100996 (PMC8533452; doi:10.3390/biology10100996)
Supplement: Supplementary file 1 [file biology-10-00996-s001.zip › biology-1380867-suppl-final/Table S3.xlsx]

## Sheet: Sheet1
Table S3. The DEGs of C.sinensis under freezing stress
ID	logFC	Pvalue	adj.Pvalue	regulation	pos_info	ref_pos_info	ensembl	entrez	uniprot	symbol	description	FS|FS_1	FS|FS_2	FS|FS_3	CK|CK_1	CK|CK_2	CK|CK_3
CSS0000014	4.65438	0.000268389	0.00108561	up	Chr6:+:137715771-137718597	Chr6:+:137715771-137718597	CSS0000014	-	-	137718597	-	2.33014	0.7164	1.96965	0	0.11334	0
CSS0000037	2.42508	0.00306347	0.00864754	up	Chr7:+:150992232-150993081	Chr7:+:150992232-150993081	CSS0000037	-	-	150993081	-	2.28567	1.66898	2.29432	0.49559	0.26403	0.86107
CSS0000042	5.3785	4.77746e-10	2.6893e-08	up	Chr10:+:84430162-84432999	Chr10:+:84430162-84432999	CSS0000042	-	-	84432999	-	151.368	175.312	170.217	4.01471	4.63432	3.64275
CSS0000059	-4.2565729559577	0.000429767	0.00161995	down	Chr7:+:36484195-36488267	Chr7:+:36484195-36488267	CSS0000059	-	-	36488267	-	0	0	0	0.83131	2.54666	0.84256
CSS0000116	-3.42400169257199	0.00118646	0.00383941	down	Chr1:+:13424203-13424967	Chr1:+:13424203-13424967	CSS0000116	-	-	13424967	-	0	0.2333	0.3608	1.76653	2.98956	3.1295
CSS0000126	-2.23790420850122	0.000171889	0.000745383	down	Contig811:-:65996-67959	Contig811:-:65996-67959	CSS0000126	-	-	67959	-	0.37218	0.36235	0.26685	2.44399	1.86714	2.08313
CSS0000128	-2.7176185376397	1.57903e-08	3.78555e-07	down	Chr9:+:16897621-16902869	Chr9:+:16897621-16902869	CSS0000128	-	-	16902869	-	2.53495	1.83518	1.85948	14.4034	13.5754	14.7574
CSS0000129	2.4974	0.0175463	0.0384403	up	Chr15:+:111318937-111320689	Chr15:+:111318937-111320689	CSS0000129	-	-	111320689	-	0.35134	0.57011	0.70535	0.50787	0	0
CSS0000139	-3.65979170089461	0.00108149	0.00354822	down	Chr10:-:106461373-106462292	Chr10:-:106461373-106462292	CSS0000139	-	-	106462292	-	0.51999	0	1.04392	5.18634	6.24706	10.7089
CSS0000144	-3.94108654318226	0.000489617	0.00180949	down	Chr15:+:111726562-111734001	Chr15:+:111726562-111734001	CSS0000144	-	-	111734001	-	0	0	0.1691	1.02275	0.9341	0.8462
CSS0000172	-3.26962786107904	5.0116e-05	0.000264804	down	Chr11:+:71939860-71946723	Chr11:+:71939860-71946723	CSS0000172	-	-	71946723	-	0.06915	0.10098	0.06941	0.98953	1.34194	1.25039
CSS0000181	-2.19026743093643	0.0300404	0.0609937	down	Chr1:-:160656349-160657502	Chr1:-:160656349-160657502	CSS0000181	-	-	160657502	-	0	0	0.34797	0.70153	0.42715	0.46434
CSS0000184	3.57771	1.1755e-08	3.01422e-07	up	Chr7:-:176008001-176040415	Chr7:-:176008001-176040415	CSS0000184	-	-	176040415	-	18.6248	20.8804	22.3589	1.53374	1.80812	2.23015
CSS0000204	2.57639	2.16843e-09	8.44342e-08	up	Chr7:-:56278913-56281573	Chr7:-:56278913-56281573	CSS0000204	-	-	56281573	-	17.1927	17.0854	17.1928	2.97662	2.78272	3.15513
CSS0000220	5.25393	1.18346e-05	8.00432e-05	up	Chr2:-:25202610-25205582	Chr2:-:25202610-25205582	CSS0000220	-	-	25205582	-	2.01286	2.61294	3.36747	0	0	0
CSS0000223	2.19702	0.00274434	0.00786913	up	Chr8:+:122548703-122554096	Chr8:+:122548703-122554096	CSS0000223	-	-	122554096	-	1.03817	0.96681	2.12952	0.46978	0.16686	0.49881
CSS0000241	-3.53579791785434	9.74381e-05	0.000461376	down	Chr5:+:185340606-185344807	Chr5:+:185340606-185344807	CSS0000241	-	-	185344807	-	0.09665	0.3764	0.09702	2.59862	3.48349	3.88391
CSS0000251	-4.04634998345169	0.000312004	0.00123533	down	Contig953:+:173362-174617	Contig953:+:173362-174617	CSS0000251	-	-	174617	-	0	0.06841	0	1.40171	0.90914	0.70593
CSS0000256	-2.43263535276616	0.00989219	0.0235198	down	Chr9:-:18960507-18961973	Chr9:-:18960507-18961973	CSS0000256	-	-	18961973	-	0.08176	0.1592	0	0.63819	0.98224	0.41068
CSS0000258	2.53263	1.27976e-07	2.04401e-06	up	Chr8:-:144764845-144780678	Chr8:-:144764845-144780678	CSS0000258	-	-	144780678	-	8.32077	10.1894	9.60631	1.88081	1.89516	1.37345
CSS0000264	2.92301	8.27587e-07	9.15288e-06	up	Chr5:-:136834443-136836641	Chr5:-:136834443-136836641	CSS0000264	-	-	136836641	-	6.43285	6.62832	7.80247	1.20883	0.94127	1.02323
CSS0000268	2.26858	4.94483e-10	2.75316e-08	up	Chr11:-:65681938-65692972	Chr11:-:65681938-65692972	CSS0000268	-	-	65692972	-	66.5362	64.4526	69.8751	12.3657	13.6929	13.1439
CSS0000275	-4.83712602241371	9.69762e-06	6.79689e-05	down	Chr4:-:194696506-194702621	Chr4:-:194696506-194702621	CSS0000275	-	-	194702621	-	0.12591	0.12258	0.37915	8.9542	6.8649	6.32428
CSS0000286	4.47037	0.000360237	0.00139627	up	Chr9:+:31364121-31366187	Chr9:+:31364121-31366187	CSS0000286	-	-	31366187	-	0.81503	1.34896	2.1271	0	0	0.24564
CSS0000310	2.01323	0.00348205	0.00965526	up	Chr2:-:45828823-45861839	Chr2:-:45828823-45861839	CSS0000310	-	-	45861839	-	5.25154	1.84398	3.88876	1.04533	1.11384	0.95136
CSS0000333	2.82513	0.0118394	0.0273737	up	Chr1:+:197661083-197663007	Chr1:+:197661083-197663007	CSS0000333	-	-	197663007	-	1.27448	1.61308	0.38379	0	0.5889	0.12804
CSS0000334	-2.11803658079245	0.00235506	0.00689215	down	Chr8:-:155668767-155669268	Chr8:-:155668767-155669268	CSS0000334	-	-	155669268	-	1.35062	2.62991	0.67787	6.7355	9.36123	9.83713
CSS0000335	2.80152	0.000470852	0.00175063	up	Chr7:-:34743523-34746076	Chr7:-:34743523-34746076	CSS0000335	-	-	34746076	-	2.88018	1.51574	1.56275	0.20254	0.35969	0.46921
CSS0000336	-3.15933942272601	3.78824e-06	3.13814e-05	down	Contig494:-:20193-26341	Contig494:-:20193-26341	CSS0000336	-	-	26341	-	2.70679	3.39817	0.92951	22.2404	19.88	20.6092
CSS0000355	2.65287	1.39094e-11	2.30181e-09	up	Chr11:-:75296670-75299190	Chr11:-:75296670-75299190	CSS0000355	-	-	75299190	-	113.977	122.12	116.16	16.7276	17.1623	17.7126
CSS0000357	-2.84102072516648	1.03294e-05	7.16103e-05	down	Chr14:+:19374374-19377951	Chr14:+:19374374-19377951	CSS0000357	-	-	19377951	-	1.36839	1.02481	0.84528	8.49022	10.8949	9.94013
CSS0000372	-2.50496670831284	1.17937e-08	3.01982e-07	down	Chr13:+:13680735-13681288	Chr13:+:13680735-13681288	CSS0000372	-	-	13681288	-	14.0171	12.7665	15.2049	83.7265	83.5727	87.897
CSS0000390	3.76858	1.42686e-05	9.3704e-05	up	Chr1:+:26288149-26288905	Chr1:+:26288149-26288905	CSS0000390	-	-	26288905	-	5.51944	6.78781	7.14412	0.88182	0.40269	0.43775
CSS0000427	-2.21061186655372	2.77435e-11	3.78508e-09	down	Chr2:-:33181103-33191626	Chr2:-:33181103-33191626	CSS0000427	-	-	33191626	-	103.213	92.5229	97.4172	411.913	420.268	383.683
CSS0000442	5.11248	1.36808e-05	9.06095e-05	up	Chr1:+:12997936-12999889	Chr1:+:12997936-12999889	CSS0000442	-	-	12999889	-	2.15664	2.44963	3.48774	0.10391	0	0.12037
CSS0000446	-4.06827774536856	0.000138393	0.000620995	down	Contig651:-:345574-352922	Contig651:-:345574-352922	CSS0000446	-	-	352922	-	0	0.04925	0	0.70192	0.70118	0.71142
CSS0000478	-4.32578211706782	0.000177454	0.000765887	down	Chr4:-:120544216-120547399	Chr4:-:120544216-120547399	CSS0000478	-	-	120547399	-	0.86091	0.16763	0	7.01865	5.72833	7.78389
CSS0000482	-5.89845462098986	6.37125e-06	4.8087e-05	down	Chr5:+:29508717-29512578	Chr5:+:29508717-29512578	CSS0000482	-	-	29512578	-	0.05508	0.10726	0	5.01626	5.24322	4.15031
CSS0000488	-3.10016231205568	0.00380019	0.0104218	down	Chr1:-:222175749-222176109	Chr1:-:222175749-222176109	CSS0000488	-	-	222176109	-	0.31707	0	0	1.92494	4.1022	1.27411
CSS0000493	-6.57016540553534	3.37545e-06	2.86185e-05	down	Chr3:-:35315395-35318348	Chr3:-:35315395-35318348	CSS0000493	-	-	35318348	-	0	0	0	10.903	16.1061	17.2215
CSS0000505	2.08493	0.0400561	0.0779766	up	Contig702:+:182219-183270	Contig702:+:182219-183270	CSS0000505	-	-	183270	-	3.84083	2.58882	2.66911	2.81866	0	1.78086
CSS0000517	4.65775	0.00716838	0.0178423	up	Contig227:-:244580-247617	Contig227:-:244580-247617	CSS0000517	-	-	247617	-	24.4701	8.30701	4.36312	0.20944	0.5951	0.56605
CSS0000521	-2.02730525537103	0.0322008	0.0646856	down	Contig427:+:254062-254403	Contig427:+:254062-254403	CSS0000521	-	-	254403	-	0.45613	0	0	0.989	0.63229	0.91647
CSS0000523	-2.79666601475079	0.0489137	0.0925581	down	Contig7:-:32541-32849	Contig7:-:32541-32849	CSS0000523	-	-	32849	-	1.00969	0.24576	0	1.7514	1.39964	14.9615
CSS0000526	2.81696	4.88001e-05	0.000259039	up	Chr4:-:168967884-168968840	Chr4:-:168967884-168968840	CSS0000526	-	-	168968840	-	10.9316	14.67	14.8284	3.33115	1.91125	1.78086
CSS0000534	3.05126	0.00459607	0.0122354	up	Chr2:+:34804018-34814046	Chr2:+:34804018-34814046	CSS0000534	-	-	34814046	-	1.22639	1.0746	4.92414	0.21273	0.22667	0.36961
CSS0000540	-5.86556755450821	5.56908e-06	4.30136e-05	down	Chr10:-:77727136-77728300	Chr10:-:77727136-77728300	CSS0000540	-	-	77728300	-	0.59541	0	0.39844	21.3444	21.0925	20.7359
CSS0000547	3.58588	2.13837e-06	1.95689e-05	up	Chr7:-:4828374-4833978	Chr7:-:4828374-4833978	CSS0000547	-	-	4833978	-	7.53428	9.25934	11.2202	0.85698	0.799	0.99266
CSS0000554	2.91142	4.62639e-05	0.000248714	up	Chr9:-:39559756-39561249	Chr9:-:39559756-39561249	CSS0000554	-	-	39561249	-	2.57704	2.1187	2.41434	0.19867	0.47631	0.51778
CSS0000558	4.07979	9.95979e-07	1.06051e-05	up	Chr9:-:81241726-81250643	Chr9:-:81241726-81250643	CSS0000558	-	-	81250643	-	8.90254	7.781	7.05761	0.35096	0.70118	0.60979
CSS0000570	2.09683	1.52489e-07	2.34642e-06	up	Chr1:+:151257363-151261512	Chr1:+:151257363-151261512	CSS0000570	-	-	151261512	-	28.2122	23.3381	22.5812	6.34365	5.45297	6.23652
CSS0000586	2.645	1.45933e-06	1.44498e-05	up	Chr4:-:60839101-60841342	Chr4:-:60839101-60841342	CSS0000586	-	-	60841342	-	10.2814	13.4163	12.2655	2.89453	1.59186	2.00086
CSS0000597	2.792	1.84678e-06	1.74592e-05	up	Chr1:+:215407403-215412154	Chr1:+:215407403-215412154	CSS0000597	-	-	215412154	-	18.4955	23.152	21.1117	5.04151	2.53946	2.86675
CSS0000612	-2.25955145285817	0.0303633	0.0615759	down	Chr14:+:107108101-107108744	Chr14:+:107108101-107108744	CSS0000612	-	-	107108744	-	2.68036	0	0.80715	3.95194	3.22014	5.11615
CSS0000642	-2.70230786818359	0.012221	0.0281504	down	Chr2:-:164470536-164479675	Chr2:-:164470536-164479675	CSS0000642	-	-	164479675	-	0.56114	0	0.37551	1.78448	1.12357	2.81863
CSS0000646	-2.09556495412846	0.00420662	0.0113492	down	Chr10:-:145679777-145680475	Chr10:-:145679777-145680475	CSS0000646	-	-	145680475	-	0.89268	0.76047	0.22402	4.16146	2.16554	3.8114
CSS0000664	-3.38415398083383	0.000491703	0.00181551	down	Chr11:-:62391018-62394170	Chr11:-:62391018-62394170	CSS0000664	-	-	62394170	-	0	0.08245	0.08501	0.95486	1.33049	1.27619
CSS0000679	-7.49395447715733	3.12864e-05	0.00017945	down	Chr1:+:209271901-209273822	Chr1:+:209271901-209273822	CSS0000679	-	-	209273822	-	0	0	0.11249	14.8709	21.6452	11.9338
CSS0000693	2.79235	0.00125562	0.00402568	up	Chr6:-:69031796-69036720	Chr6:-:69031796-69036720	CSS0000693	-	-	69036720	-	4.7999	2.98562	4.55041	0.69382	0.24643	2.00917
CSS0000719	2.1564	0.0112314	0.0262226	up	Chr7:+:85255909-85256806	Chr7:+:85255909-85256806	CSS0000719	-	-	85256806	-	4.99097	1.58205	3.72827	1.71133	0.96538	0.34981
CSS0000731	-3.69357364824201	0.000361256	0.00139964	down	Chr13:+:87520460-87524359	Chr13:+:87520460-87524359	CSS0000731	-	-	87524359	-	0	0	0	0.9804	1.91521	0.94635
CSS0000783	2.93796	4.87831e-08	9.40535e-07	up	Chr7:+:8326851-8330037	Chr7:+:8326851-8330037	CSS0000783	-	-	8330037	-	78.9752	108.567	97.9803	13.295	10.6247	11.6253
CSS0000800	-2.73727824649377	0.0228411	0.0482167	down	Chr6:+:177351745-177352050	Chr6:+:177351745-177352050	CSS0000800	-	-	177352050	-	0	0	0	1.76857	0.23556	1.7925
CSS0000845	2.10786	4.83848e-09	1.53054e-07	up	Chr7:-:33212718-33214069	Chr7:-:33212718-33214069	CSS0000845	-	-	33214069	-	99.0594	107.191	99.5803	23.1792	20.6714	25.3897
CSS0000850	-2.02202766196633	3.82358e-06	3.16448e-05	down	Chr5:+:166154295-166154743	Chr5:+:166154295-166154743	CSS0000850	-	-	166154743	-	10.0748	10.1251	12.3965	49.3266	56.7642	46.0352
CSS0000856	2.03915	2.2253e-05	0.000135416	up	Chr7:-:1220148-1227230	Chr7:-:1220148-1227230	CSS0000856	-	-	1227230	-	36.8676	29.6389	20.2515	6.40546	7.87958	6.63538
CSS0000918	2.69089	7.126e-08	1.28826e-06	up	Chr9:-:23164429-23167727	Chr9:-:23164429-23167727	CSS0000918	-	-	23167727	-	18.9211	19.1835	15.7134	2.5973	3.49086	2.56406
CSS0000930	-3.06164793112242	0.000403987	0.00153688	down	Chr14:-:21276516-21277000	Chr14:-:21276516-21277000	CSS0000930	-	-	21277000	-	1.7009	1.18284	0.24391	8.85112	9.43122	13.914
CSS0000939	-2.5820006080608	0.0113013	0.0263421	down	Contig378:-:160001-164985	Contig378:-:160001-164985	CSS0000939	-	-	164985	-	0	0.12531	0	0.33489	1.18946	0.51721
CSS0000950	-2.11422015817959	5.37683e-06	4.18725e-05	down	Chr2:-:66612804-66613816	Chr2:-:66612804-66613816	CSS0000950	-	-	66613816	-	2.72994	4.05006	4.82811	17.9267	18.3808	21.1566
CSS0000961	-2.25486004393178	0.000317867	0.00125549	down	Chr3:-:179028894-179035049	Chr3:-:179028894-179035049	CSS0000961	-	-	179035049	-	1.7009	1.65598	1.70734	8.85112	10.1049	14.8904
CSS0000970	-2.14800778787186	0.00202121	0.00605761	down	Chr7:-:149391986-149392576	Chr7:-:149391986-149392576	CSS0000970	-	-	149392576	-	0.13198	0.51397	0.39743	2.1748	2.19538	2.12136
CSS0000996	2.25185	2.40809e-10	1.64899e-08	up	Chr9:-:92363565-92370946	Chr9:-:92363565-92370946	CSS0000996	-	-	92370946	-	196.327	212.269	200.461	40.571	41.6219	35.7855
CSS0001018	-2.0538566279121	9.74673e-06	6.82462e-05	down	Chr2:+:204379044-204385119	Chr2:+:204379044-204385119	CSS0001018	-	-	204385119	-	0.84257	0.49219	0.79744	3.54943	3.40385	3.04725
CSS0001051	-3.6741170659879	0.00244916	0.00713314	down	Chr13:+:63805910-63806386	Chr13:+:63805910-63806386	CSS0001051	-	-	63806386	-	0	0	0	2.83639	0.45334	0.82136
CSS0001059	-2.25788761823219	0.000720306	0.00251562	down	Chr11:-:90096020-90104074	Chr11:-:90096020-90104074	CSS0001059	-	-	90104074	-	0.09974	0.25896	0.30036	1.15342	1.19829	1.63663
CSS0001079	-3.15941788855379	3.78569e-08	7.69735e-07	down	Chr14:-:84367396-84373844	Chr14:-:84367396-84373844	CSS0001079	-	-	84373844	-	3.22525	4.48583	3.96424	36.0789	32.3606	41.1957
CSS0001081	-2.08818989876031	0.000116625	0.000537074	down	Chr7:+:179625936-179631797	Chr7:+:179625936-179631797	CSS0001081	-	-	179631797	-	0.44827	0.69829	0.53996	2.72147	2.73413	3.87286
CSS0001102	-4.1189139974911	9.52921e-08	1.61105e-06	down	Contig826:+:268443-272750	Contig826:+:268443-272750	CSS0001102	-	-	272750	-	1.00969	0.65535	1.01351	18.5357	18.4286	18.2581
CSS0001107	2.24687	0.000113858	0.000526026	up	Chr3:-:53478156-53493602	Chr3:-:53478156-53493602	CSS0001107	-	-	53493602	-	1.38723	1.30703	1.43741	0.3493	0.41355	0.31469
CSS0001119	3.07658	0.00326283	0.00912882	up	Chr4:-:29596152-29597751	Chr4:-:29596152-29597751	CSS0001119	-	-	29597751	-	1.0643	1.11021	1.37357	0	0.63229	0.22912
CSS0001133	2.78567	1.67667e-06	1.61805e-05	up	Chr10:+:91599110-91610095	Chr10:+:91599110-91610095	CSS0001133	-	-	91610095	-	2.24164	2.04496	2.10839	0.29086	0.48935	0.31918
CSS0001149	4.29244	0.000375071	0.00144424	up	Chr1:-:93780272-93782474	Chr1:-:93780272-93782474	CSS0001149	-	-	93782474	-	0.70032	0.2983	0.79085	0.07592	0	0
CSS0001158	-3.06175071106951	0.00635984	0.0160909	down	Chr3:-:117307462-117308292	Chr3:-:117307462-117308292	CSS0001158	-	-	117308292	-	0	0.45691	0	0.89546	0.86741	1.22581
CSS0001159	2.39411	4.24808e-06	3.45343e-05	up	Chr9:+:52483133-52488870	Chr9:+:52483133-52488870	CSS0001159	-	-	52488870	-	31.4097	26.3371	22.4774	4.562	7.36092	5.5862
CSS0001161	4.02531	0.00133996	0.00425676	up	Chr6:-:29932200-29932370	Chr6:-:29932200-29932370	CSS0001161	-	-	29932370	-	4.10518	7.54945	1.37357	0.3956	0	0
CSS0001166	4.17849	3.15983e-10	2.00976e-08	up	Chr4:-:189174562-189176615	Chr4:-:189174562-189176615	CSS0001166	-	-	189176615	-	104.441	117	120.332	6.21387	6.68938	6.0104
CSS0001182	2.96246	1.0743e-07	1.78443e-06	up	Chr14:+:79336326-79341833	Chr14:+:79336326-79341833	CSS0001182	-	-	79341833	-	103.61	99.3625	102.055	15.9864	16.8549	8.96632
CSS0001185	-2.03362861172129	0.000277032	0.00111414	down	Chr9:+:5455400-5463994	Chr9:+:5455400-5463994	CSS0001185	-	-	5463994	-	2.92827	1.25268	0.71257	7.04184	7.09334	5.79438
CSS0001194	-3.01462008068955	1.71989e-06	1.64818e-05	down	Chr1:+:47453233-47456967	Chr1:+:47453233-47456967	CSS0001194	-	-	47456967	-	1.2879	1.17552	0.72719	9.70388	10.6374	10.3507
CSS0001214	-2.26577678088877	9.40736e-12	1.81117e-09	down	Chr1:+:115309888-115312866	Chr1:+:115309888-115312866	CSS0001214	-	-	115312866	-	97.4756	100.208	85.02	409.374	416.223	408.843
CSS0001227	-3.66129616449452	0.00022915	0.000948578	down	Chr7:-:4221937-4222419	Chr7:-:4221937-4222419	CSS0001227	-	-	4222419	-	0	0	0	1.00219	1.42383	1.35433
CSS0001240	-2.3314363025058	0.00206335	0.00616006	down	Chr14:+:102607052-102607720	Chr14:+:102607052-102607720	CSS0001240	-	-	102607720	-	0.78786	0.51137	2.10892	7.28866	8.73715	5.01279
CSS0001249	2.33633	1.28214e-05	8.58562e-05	up	Chr12:+:77143469-77144253	Chr12:+:77143469-77144253	CSS0001249	-	-	77144253	-	22.651	19.7517	17.794	6.66229	3.45846	4.35321
CSS0001300	2.13626	1.55246e-09	6.54396e-08	up	Chr14:+:112189436-112191170	Chr14:+:112189436-112191170	CSS0001300	-	-	112191170	-	245.341	221.029	206.894	42.9804	44.951	49.5806
CSS0001308	-3.29247318346659	4.67447e-06	3.73467e-05	down	Chr11:-:107388731-107389899	Chr11:-:107388731-107389899	CSS0001308	-	-	107389899	-	1.46247	0.79103	0.57089	10.2881	11.6382	9.95797
CSS0001319	-2.77860155034974	0.000130942	0.000592021	down	Contig983:+:128527-131974	Contig983:+:128527-131974	CSS0001319	-	-	131974	-	0.19726	0.15364	0.11881	1.53978	1.75008	1.22868
CSS0001321	-6.39490459090333	3.73917e-06	3.10541e-05	down	Chr6:-:112429762-112430503	Chr6:-:112429762-112430503	CSS0001321	-	-	112430503	-	0.32911	0.10681	0	15.128	12.6726	15.7597
CSS0001324	2.61142	0.00352569	0.00976641	up	Chr14:-:86899581-86899961	Chr14:-:86899581-86899961	CSS0001324	-	-	86899961	-	0.45216	0.66034	0.68082	0.19608	0	0
CSS0001342	-2.86687105300878	5.05928e-12	1.28258e-09	down	Chr1:-:187473320-187485996	Chr1:-:187473320-187485996	CSS0001342	-	-	187485996	-	22.0393	22.4631	24.9457	155.904	158.06	153.025
CSS0001353	5.17371	1.03787e-06	1.09656e-05	up	Chr15:+:26999089-27009347	Chr15:+:26999089-27009347	CSS0001353	-	-	27009347	-	6.82535	5.83848	7.99967	0.23952	0.21876	0.15854
CSS0001358	-5.41768206384915	3.19379e-08	6.68788e-07	down	Chr3:-:161045443-161047964	Chr3:-:161045443-161047964	CSS0001358	-	-	161047964	-	1.31938	0.90673	2.02551	63.9458	67.9216	57.5404
CSS0001364	3.78451	5.63515e-05	0.000292048	up	Chr11:-:6221228-6225766	Chr11:-:6221228-6225766	CSS0001364	-	-	6225766	-	1.52678	1.12023	1.08834	0.2111	0.12269	0.04446
CSS0001381	3.29025	0.000834322	0.00284705	up	Chr1:+:139475440-139476161	Chr1:+:139475440-139476161	CSS0001381	-	-	139476161	-	1.0612	0.51659	0.88768	0	0.16345	0
CSS0001387	-6.42610131736444	9.77915e-07	1.04563e-05	down	Chr2:+:42552790-42558302	Chr2:+:42552790-42558302	CSS0001387	-	-	42558302	-	0	0	0	3.65478	3.15954	4.07365
CSS0001390	-2.24455525404789	4.46625e-06	3.59806e-05	down	Chr12:+:147125140-147130414	Chr12:+:147125140-147130414	CSS0001390	-	-	147130414	-	0.94031	1.00702	0.94387	5.17859	6.16972	5.33721
CSS0001393	-2.59213147331191	2.12504e-08	4.80757e-07	down	Chr8:-:128215462-128219175	Chr8:-:128215462-128219175	CSS0001393	-	-	128219175	-	6.08996	8.20958	7.28861	46.3175	43.7251	48.3559
CSS0001400	2.76795	0.000318111	0.00125591	up	Chr15:-:53929132-53929794	Chr15:-:53929132-53929794	CSS0001400	-	-	53929794	-	4.44727	3.33064	6.52448	0.5934	0.79037	1.03102
CSS0001408	-6.21272946666109	1.9376e-08	4.47124e-07	down	Contig1035:-:116049-126798	Contig1035:-:116049-126798	CSS0001408	-	-	126798	-	0.49839	0.64697	0.66704	50.1416	48.8987	55.8268
CSS0001444	-2.58704780899402	5.42697e-13	2.4842e-10	down	Chr9:-:47695563-47716510	Chr9:-:47695563-47716510	CSS0001444	-	-	47716510	-	44.5649	41.6648	44.4573	255.308	248.959	240.368
CSS0001455	-3.456169789955	0.0031348	0.00882102	down	Chr4:-:21369206-21369637	Chr4:-:21369206-21369637	CSS0001455	-	-	21369637	-	0.54166	0.35157	0	2.0357	4.33824	6.7112
CSS0001458	-2.16621325228384	1.41744e-06	1.41132e-05	down	Chr1:+:146426296-146430475	Chr1:+:146426296-146430475	CSS0001458	-	-	146430475	-	3.11665	5.27019	5.022	19.5617	21.8291	23.565
CSS0001467	2.10541	0.000178031	0.000767825	up	Chr13:-:99463545-99466316	Chr13:-:99463545-99466316	CSS0001467	-	-	99466316	-	7.45721	10.3999	8.69931	3.14641	1.67631	3.03712
CSS0001471	-3.04857136955596	0.00130052	0.00414619	down	Chr7:+:57114928-57117723	Chr7:+:57114928-57117723	CSS0001471	-	-	57117723	-	0.12149	0	0.06098	0.79028	0.67366	0.79334
CSS0001473	-2.09049082454694	8.08094e-08	1.41954e-06	down	Chr15:-:83807370-83818430	Chr15:-:83807370-83818430	CSS0001473	-	-	83818430	-	3.53391	3.57712	2.56193	12.9409	14.4889	13.7218
CSS0001478	-5.19309683929901	2.60058e-05	0.000154057	down	Chr7:+:46264917-46265456	Chr7:+:46264917-46265456	CSS0001478	-	-	46265456	-	0	0	0.1717	6.52743	4.90028	4.29593
CSS0001486	2.32901	7.90039e-05	0.000388125	up	Chr13:-:77504948-77509209	Chr13:-:77504948-77509209	CSS0001486	-	-	77509209	-	13.4092	15.7458	11.7132	4.35006	1.51352	4.5246
CSS0001495	3.2672	1.25355e-06	1.28073e-05	up	Chr14:+:42528175-42533095	Chr14:+:42528175-42533095	CSS0001495	-	-	42533095	-	11.9432	9.83893	13.2795	1.35455	1.35843	1.47671
CSS0001500	-3.86902843953282	1.96862e-05	0.000122376	down	Chr5:-:24990153-24992304	Chr5:-:24990153-24992304	CSS0001500	-	-	24992304	-	0.7959	0.1722	0.71015	8.36011	10.2974	8.70642
CSS0001506	-2.7573628253829	7.98602e-05	0.000391632	down	Chr4:+:9214087-9215951	Chr4:+:9214087-9215951	CSS0001506	-	-	9215951	-	0.2549	0.37225	0.1919	2.48705	2.23782	2.81678
CSS0001544	-3.41069465531415	0.00158311	0.00490068	down	Chr11:-:91303600-91305485	Chr11:-:91303600-91305485	CSS0001544	-	-	91305485	-	0	0.14382	0	1.08903	0.54607	0.66782
CSS0001549	3.01956	3.96314e-06	3.25961e-05	up	Chr5:-:4866155-4866994	Chr5:-:4866155-4866994	CSS0001549	-	-	4866994	-	18.3036	22.8828	17.7466	2.34513	2.69104	3.76117
CSS0001555	2.76909	1.20097e-09	5.42472e-08	up	Chr2:+:74501816-74508997	Chr2:+:74501816-74508997	CSS0001555	-	-	74508997	-	69.2882	79.1904	79.8715	11.2462	10.7124	10.0661
CSS0001588	2.74923	0.0134193	0.0305603	up	Chr14:-:6622605-6622913	Chr14:-:6622605-6622913	CSS0001588	-	-	6622913	-	2.2718	4.91512	5.82769	1.31355	0	2.53585
CSS0001632	-2.94619322291681	0.00114451	0.00372319	down	Chr14:+:34203476-34205578	Chr14:+:34203476-34205578	CSS0001632	-	-	34205578	-	0.10634	0.05176	0.21348	1.47562	0.8353	2.13655
CSS0001684	3.27527	5.72634e-09	1.74798e-07	up	Chr13:+:36547602-36553693	Chr13:+:36547602-36553693	CSS0001684	-	-	36553693	-	15.7248	14.2367	14.738	1.78225	1.37613	1.7353
CSS0001690	3.39889	0.00234716	0.00687304	up	Chr3:-:174123801-174125882	Chr3:-:174123801-174125882	CSS0001690	-	-	174125882	-	1.27866	4.14965	0.85567	0	0	0
CSS0001718	2.61793	0.00690624	0.0172761	up	Chr2:+:176042522-176043313	Chr2:+:176042522-176043313	CSS0001718	-	-	176043313	-	2.64401	2.57419	2.21169	0	0.40724	1.7708
CSS0001719	-4.14145152322068	6.01614e-10	3.20487e-08	down	Chr1:-:212641716-212652000	Chr1:-:212641716-212652000	CSS0001719	-	-	212652000	-	6.17253	5.37216	4.9755	99.6062	93.343	106.732
CSS0001727	2.66494	2.31259e-06	2.08535e-05	up	Contig61:-:210682-217849	Contig61:-:210682-217849	CSS0001727	-	-	217849	-	2.60266	2.53393	2.69415	0.44675	0.40087	0.65366
CSS0001738	-2.71714459365469	2.88456e-10	1.88844e-08	down	Contig4:-:17081-28329	Contig4:-:17081-28329	CSS0001738	-	-	28329	-	7.19736	7.2435	7.54932	45.309	43.7945	49.0701
CSS0001748	4.51328	3.50805e-09	1.21272e-07	up	Chr2:-:5454403-5460197	Chr2:-:5454403-5460197	CSS0001748	-	-	5460197	-	25.7919	28.1928	26.4105	1.35026	1.10304	1.35549
CSS0001763	-5.11916616857049	1.27719e-05	8.5573e-05	down	Chr1:-:125813218-125816934	Chr1:-:125813218-125816934	CSS0001763	-	-	125816934	-	0	0	0	1.77502	1.1208	1.37069
CSS0001772	-2.27121410751332	1.56325e-05	0.000101229	down	Chr12:-:38379816-38383635	Chr12:-:38379816-38383635	CSS0001772	-	-	38383635	-	2.28374	3.76272	4.76111	18.4356	21.592	20.8248
CSS0001790	-2.07444778609353	1.41307e-06	1.40775e-05	down	Chr3:+:98295446-98296956	Chr3:+:98295446-98296956	CSS0001790	-	-	98296956	-	5.04595	3.33064	5.58015	22.4751	19.2059	21.5656
CSS0001804	2.87636	0.0010829	0.00355187	up	Chr4:+:185782761-185784165	Chr4:+:185782761-185784165	CSS0001804	-	-	185784165	-	0.49807	0.67889	0.39997	0.0864	0.09206	0.10007
CSS0001806	4.14645	0.000307917	0.00122176	up	Chr14:-:11714924-11721680	Chr14:-:11714924-11721680	CSS0001806	-	-	11721680	-	4.07454	2.45573	4.67425	0	0.71723	0.19492
CSS0001815	2.03828	2.2693e-06	2.05566e-05	up	Chr6:-:97023980-97032244	Chr6:-:97023980-97032244	CSS0001815	-	-	97032244	-	10.1232	8.61715	9.38414	2.111	3.16954	2.55635
CSS0001866	-2.94831772052939	0.00614308	0.015621	down	Chr9:+:82427688-82428665	Chr9:+:82427688-82428665	CSS0001866	-	-	82428665	-	0.15951	0	0	0.55336	0.36851	1.04157
CSS0001870	2.54148	0.0105356	0.0248217	up	Chr15:-:64605220-64605904	Chr15:-:64605220-64605904	CSS0001870	-	-	64605904	-	1.16851	0.28441	0.29324	0	0.13498	0.14674
CSS0001872	-2.49498170865128	0.000118428	0.00054382	down	Chr9:-:47062318-47063755	Chr9:-:47062318-47063755	CSS0001872	-	-	47063755	-	0.60045	0.70151	0.42191	3.54123	3.60685	5.60991
CSS0001884	2.03742	0.0017767	0.00541556	up	Chr11:-:80685785-80687132	Chr11:-:80685785-80687132	CSS0001884	-	-	80687132	-	2.761	3.80813	3.00242	0.99776	0.63789	1.38686
CSS0001890	-2.25924895561422	1.38966e-11	2.30181e-09	down	Chr15:-:21128078-21128793	Chr15:-:21128078-21128793	CSS0001890	-	-	21128793	-	100.023	113.505	113.202	463.912	465.852	476.469
CSS0001894	2.56442	2.30573e-10	1.59417e-08	up	Chr6:+:73502493-73531277	Chr6:+:73502493-73531277	CSS0001894	-	-	73531277	-	32.849	35.7856	34.305	5.83604	5.32699	5.16086
CSS0001914	2.11308	2.48492e-10	1.69187e-08	up	Chr4:-:162344718-162345495	Chr4:-:162344718-162345495	CSS0001914	-	-	162345495	-	224.467	226.401	216.564	48.8802	49.2482	45.4248
CSS0001915	3.00322	0.00113418	0.00369465	up	Chr2:+:12147463-12152759	Chr2:+:12147463-12152759	CSS0001915	-	-	12152759	-	1.18815	1.497	1.61358	0.18185	0.64589	0.07021
CSS0001956	2.49762	0.000846963	0.00288449	up	Chr3:+:112476667-112477284	Chr3:+:112476667-112477284	CSS0001956	-	-	112477284	-	7.58317	12.6564	7.24942	2.50548	1.00113	2.90214
CSS0001961	2.57544	4.80203e-06	3.816e-05	up	Chr12:+:140342078-140342912	Chr12:+:140342078-140342912	CSS0001961	-	-	140342912	-	13.2473	17.8395	18.8899	3.43608	3.43245	2.7363
CSS0001967	2.54659	1.53095e-06	1.50217e-05	up	Contig1095:+:256053-263331	Contig1095:+:256053-263331	CSS0001967	-	-	263331	-	9.49186	7.76797	8.69931	2.02824	1.46197	1.65837
CSS0001968	-2.81268634455098	5.49258e-10	3.00662e-08	down	Chr3:-:2780552-2783224	Chr3:-:2780552-2783224	CSS0001968	-	-	2783224	-	11.1955	9.90895	12.8168	79.0429	76.8698	77.986
CSS0001976	-4.19168178947444	0.000820576	0.00281007	down	Chr6:-:137047014-137055034	Chr6:-:137047014-137055034	CSS0001976	-	-	137055034	-	0	0.12333	0	0.60424	1.0243	0.50902
CSS0001980	-2.39233373157271	0.0228119	0.0481666	down	Chr4:+:18799132-18799691	Chr4:+:18799132-18799691	CSS0001980	-	-	18799691	-	0.18705	0	0	0.32445	0.86429	1.69118
CSS0001982	2.19798	2.39377e-09	9.11239e-08	up	Chr5:-:158787189-158789645	Chr5:-:158787189-158789645	CSS0001982	-	-	158789645	-	305.594	330.43	312.171	71.4639	65.4278	54.6495
CSS0002002	2.53106	0.0126823	0.02908	up	Chr3:-:135256124-135259205	Chr3:-:135256124-135259205	CSS0002002	-	-	135259205	-	1.24548	0.45472	0.93765	0	0.14388	0.62561
CSS0002008	2.49185	1.21534e-05	8.18429e-05	up	Chr12:+:111779799-111786746	Chr12:+:111779799-111786746	CSS0002008	-	-	111786746	-	3.92861	3.48106	3.10162	0.99538	0.5711	0.70952
CSS0002009	-2.70966180630034	0.00314747	0.00884901	down	Chr4:-:190843078-190844468	Chr4:-:190843078-190844468	CSS0002009	-	-	190844468	-	0.07123	0.1387	0	0.67957	0.65828	0.78716
CSS0002010	2.02505	5.07675e-11	5.68867e-09	up	Contig718:+:514915-515866	Contig718:+:514915-515866	CSS0002010	-	-	515866	-	318.905	314.755	294.125	69.5508	67.6208	66.8962
CSS0002045	3.42918	0.00819582	0.0199877	up	Chr8:-:56317417-56317614	Chr8:-:56317417-56317614	CSS0002045	-	-	56317614	-	1.96966	6.51998	5.93134	0	0	3.56172
CSS0002057	-2.22863120680199	6.98571e-05	0.000350232	down	Chr11:-:116701954-116702526	Chr11:-:116701954-116702526	CSS0002057	-	-	116702526	-	1.63633	2.47818	1.46002	12.4573	9.91331	10.7765
CSS0002060	-4.10895395772889	0.00194738	0.00586825	down	Chr2:+:206719724-206720417	Chr2:+:206719724-206720417	CSS0002060	-	-	206720417	-	0	0	0	2.37361	0.34489	1.62464
CSS0002093	2.88145	0.012384	0.028469	up	Chr11:+:94991253-94992331	Chr11:+:94991253-94992331	CSS0002093	-	-	94992331	-	0.74284	2.16968	4.1011	0.9664	0	0
CSS0002115	4.52783	0.000114745	0.000529441	up	Chr2:+:16291407-16293372	Chr2:+:16291407-16293372	CSS0002115	-	-	16293372	-	2.41232	3.91436	3.58734	0.23247	0.33027	0
CSS0002128	2.1703	0.000425936	0.00160796	up	Chr9:-:104237103-104240824	Chr9:-:104237103-104240824	CSS0002128	-	-	104240824	-	1.4869	1.61308	1.40724	0.4053	0.23556	0.76821
CSS0002137	-3.30150199806372	2.3882e-07	3.35428e-06	down	Chr8:+:109360134-109361336	Chr8:+:109360134-109361336	CSS0002137	-	-	109361336	-	0.97255	1.00999	0.91115	11.0778	12.3431	11.1381
CSS0002200	-2.02654479144123	6.91072e-06	5.14418e-05	down	Chr2:+:48843625-48849330	Chr2:+:48843625-48849330	CSS0002200	-	-	48849330	-	1.39907	1.61753	0.81922	5.35925	5.495	6.26628
CSS0002204	-2.23350812079079	4.65803e-07	5.70992e-06	down	Chr2:+:26149905-26156301	Chr2:+:26149905-26156301	CSS0002204	-	-	26156301	-	58.9121	58.5757	50.8884	225.797	315.918	195.114
CSS0002234	-2.48166051260302	0.000996239	0.00331138	down	Chr13:+:126588940-126601677	Chr13:+:126588940-126601677	CSS0002234	-	-	126601677	-	0.25999	0.12656	0.26098	2.48042	1.44163	2.22014
CSS0002263	2.11736	2.96618e-06	2.56124e-05	up	Chr3:+:15719869-15720938	Chr3:+:15719869-15720938	CSS0002263	-	-	15720938	-	10.4982	10.3008	9.63235	3.27214	2.65284	2.22467
CSS0002278	3.33633	2.85801e-08	6.13474e-07	up	Chr15:+:114694401-114695107	Chr15:+:114694401-114695107	CSS0002278	-	-	114695107	-	296.423	235.538	217.778	23.1863	21.5837	25.9717
CSS0002289	-2.40122351265223	1.21325e-08	3.08009e-07	down	Contig1182:+:23799-25838	Contig1182:+:23799-25838	CSS0002289	-	-	25838	-	15.1997	17.2322	19.1719	95.8345	85.9433	79.8647
CSS0002309	-2.18257451388245	0.0389894	0.0761904	down	Chr14:+:8473516-8473734	Chr14:+:8473516-8473734	CSS0002309	-	-	8473734	-	1.78078	0.34675	0	3.39784	1.6457	6.08257
CSS0002314	-2.58123441113333	0.000215043	0.000899138	down	Contig778:-:572080-573825	Contig778:-:572080-573825	CSS0002314	-	-	573825	-	0.53469	0.58564	0.40254	2.89837	4.94132	4.49869
CSS0002350	2.6542	0.0104619	0.0246725	up	Chr7:-:141535384-141538493	Chr7:-:141535384-141538493	CSS0002350	-	-	141538493	-	0.90276	0.61524	1.5405	0.54807	0	0.27208
CSS0002351	-4.87247291295668	1.28619e-06	1.30722e-05	down	Chr3:-:43403085-43409091	Chr3:-:43403085-43409091	CSS0002351	-	-	43409091	-	0.76149	0.31773	0.43679	15.9449	18.1963	20.3271
CSS0002354	-2.06642510269279	6.8292e-11	6.99455e-09	down	Chr2:-:210336074-210338906	Chr2:-:210336074-210338906	CSS0002354	-	-	210338906	-	65.6412	57.1705	64.699	237.754	238.901	229.115
CSS0002356	3.13896	2.44314e-10	1.66661e-08	up	Chr6:-:169153956-169161365	Chr6:-:169153956-169161365	CSS0002356	-	-	169161365	-	116.83	127.789	124.597	11.7111	14.1838	14.5762
CSS0002357	-3.54134166484121	0.000150376	0.000665578	down	Chr4:-:26323028-26326024	Chr4:-:26323028-26326024	CSS0002357	-	-	26326024	-	0.27807	0.03384	0.41868	2.50213	2.82673	3.00302
CSS0002400	4.83274	2.16237e-06	1.97388e-05	up	Chr8:+:149672131-149674113	Chr8:+:149672131-149674113	CSS0002400	-	-	149674113	-	4.94107	6.07051	6.90827	0.15305	0.21744	0.29547
CSS0002402	2.05475	7.29949e-07	8.27006e-06	up	Chr8:-:154417828-154419195	Chr8:-:154417828-154419195	CSS0002402	-	-	154419195	-	24.683	23.8176	25.1069	6.46984	7.90768	5.28998
CSS0002433	2.45372	0.00141778	0.00446666	up	Chr5:-:24128251-24130347	Chr5:-:24128251-24130347	CSS0002433	-	-	24130347	-	0.56187	0.6465	0.66655	0.0886	0.09441	0.30789
CSS0002457	-2.27695955431407	0.000450992	0.0016868	down	Chr12:-:81527943-81537946	Chr12:-:81527943-81537946	CSS0002457	-	-	81537946	-	0.0942	0.18343	0.22063	1.11657	1.1027	0.91481
CSS0002486	2.64244	6.59872e-06	4.94696e-05	up	Contig103:+:39731-43221	Contig103:+:39731-43221	CSS0002486	-	-	43221	-	15.5997	16.2002	14.5104	4.50986	1.72996	2.82088
CSS0002506	2.40419	2.59756e-09	9.65175e-08	up	Chr11:-:74931080-74936724	Chr11:-:74931080-74936724	CSS0002506	-	-	74936724	-	126.349	112.457	112.077	18.494	23.8847	18.7894
CSS0002519	3.00956	0.00109792	0.00359486	up	Chr2:-:148410262-148413443	Chr2:-:148410262-148413443	CSS0002519	-	-	148413443	-	0.85089	0.36819	1.04392	0.082	0.13106	0.09498
CSS0002521	-3.63318107455502	0.0025599	0.007408	down	Contig1231:-:40275-40924	Contig1231:-:40275-40924	CSS0002521	-	-	40924	-	0	0.30134	0	6.97954	2.57434	1.55472
CSS0002533	2.3828	0.00413608	0.0111876	up	Chr4:-:162943234-162947824	Chr4:-:162943234-162947824	CSS0002533	-	-	162947824	-	1.55141	0.72918	2.36277	0.41758	0.34607	0.21497
CSS0002534	2.27614	4.27012e-09	1.39012e-07	up	Chr9:+:93985568-93987252	Chr9:+:93985568-93987252	CSS0002534	-	-	93987252	-	31.7252	29.636	31.0829	6.33407	6.31726	6.69123
CSS0002553	6.54717	7.6313e-07	8.58611e-06	up	Chr2:-:61799305-61814640	Chr2:-:61799305-61814640	CSS0002553	-	-	61814640	-	1.82539	1.87325	2.22847	0	0	0
CSS0002559	2.17757	5.45151e-06	4.23434e-05	up	Chr1:-:2335553-2341662	Chr1:-:2335553-2341662	CSS0002559	-	-	2341662	-	11.8934	9.31729	10.8279	2.54279	3.57851	1.94505
CSS0002566	-2.66172855190078	0.0141429	0.0319941	down	Chr1:-:201525206-201526308	Chr1:-:201525206-201526308	CSS0002566	-	-	201526308	-	0.2508	0	0	0.94257	0.30903	0.50391
CSS0002577	3.89148	0.000294035	0.00117341	up	Chr12:-:118158731-118160125	Chr12:-:118158731-118160125	CSS0002577	-	-	118160125	-	1.35818	2.07792	2.14237	0.33656	0	0
CSS0002578	-3.87898576245747	2.80604e-09	1.01933e-07	down	Chr2:+:5064871-5080264	Chr2:+:5064871-5080264	CSS0002578	-	-	5080264	-	0.71231	0.62415	0.81829	10.928	11.3955	9.30275
CSS0002581	-2.18902763098029	3.60648e-07	4.63718e-06	down	Chr7:+:14883540-14885451	Chr7:+:14883540-14885451	CSS0002581	-	-	14885451	-	3.87871	2.59619	3.28505	17.0302	16.0181	15.2819
CSS0002584	-4.72837351740002	1.90662e-05	0.000119272	down	Chr3:+:181488475-181489071	Chr3:+:181488475-181489071	CSS0002584	-	-	181489071	-	0	0	0	1.58638	1.93183	2.10004
CSS0002612	-6.32797246362782	1.81812e-07	2.70561e-06	down	Chr1:+:199133538-199134241	Chr1:+:199133538-199134241	CSS0002612	-	-	199134241	-	0.33333	0.81131	0.33459	51.025	50.9807	45.8762
CSS0002631	2.79459	0.00762246	0.0187997	up	Chr11:+:112867165-112890504	Chr11:+:112867165-112890504	CSS0002631	-	-	112890504	-	0.55025	0.26786	1.03563	0.17896	0	0.1382
CSS0002640	2.11904	0.0113261	0.0263935	up	Chr2:+:65126460-65126822	Chr2:+:65126460-65126822	CSS0002640	-	-	65126822	-	0.64461	1.04599	1.72548	0.18636	0.39714	0.43172
CSS0002654	3.0539	0.0061701	0.0156819	up	Chr4:-:155352398-155354200	Chr4:-:155352398-155354200	CSS0002654	-	-	155354200	-	1.13041	1.00885	2.74217	0	0.43527	0.56781
CSS0002656	-2.79546517515799	0.000597838	0.00214555	down	Chr2:-:6171797-6193262	Chr2:-:6171797-6193262	CSS0002656	-	-	6193262	-	0.44716	0.43536	0.06412	2.71478	2.65657	2.18195
CSS0002661	2.39354	9.74046e-05	0.000461317	up	Chr1:-:188460216-188463685	Chr1:-:188460216-188463685	CSS0002661	-	-	188463685	-	7.12485	5.23295	4.89336	1.0841	1.15515	1.8836
CSS0002667	-2.38940759171728	8.54566e-08	1.47858e-06	down	Chr4:+:27437279-27445563	Chr4:+:27437279-27445563	CSS0002667	-	-	27445563	-	4.60899	5.06258	3.974	27.1617	22.2251	25.2882
CSS0002695	3.58488	7.59832e-09	2.17455e-07	up	Chr7:+:155083712-155084458	Chr7:+:155083712-155084458	CSS0002695	-	-	155084458	-	58.9947	51.6423	51.0429	4.43741	4.53525	5.34973
CSS0002708	-4.23649987844776	9.59396e-05	0.000455911	down	Chr1:+:144974864-144977316	Chr1:+:144974864-144977316	CSS0002708	-	-	144977316	-	0.18245	0.17763	0	2.84833	3.37223	2.84104
CSS0002726	-3.08619132619547	5.04253e-14	5.81437e-11	down	Chr3:+:161906506-161911856	Chr3:+:161906506-161911856	CSS0002726	-	-	161911856	-	70.1321	69.6228	72.705	625.045	638.632	602.385
CSS0002728	-3.41729967285475	5.88113e-09	1.77852e-07	down	Chr10:+:62444495-62460123	Chr10:+:62444495-62460123	CSS0002728	-	-	62460123	-	2.90929	2.90417	1.88526	27.3722	26.2733	30.0779
CSS0002735	-2.07548262111856	0.0215838	0.0459126	down	Chr14:-:85043554-85045187	Chr14:-:85043554-85045187	CSS0002735	-	-	85045187	-	0	0.14301	0.44234	0.89178	0.95023	1.18053
CSS0002745	3.69713	1.57111e-07	2.39981e-06	up	Chr4:+:132946875-132948369	Chr4:+:132946875-132948369	CSS0002745	-	-	132948369	-	17.2736	15.9506	13.5256	1.23558	1.53598	1.25229
CSS0002773	-2.67960853506126	0.00218063	0.00645307	down	Chr4:+:128777701-128780806	Chr4:+:128777701-128780806	CSS0002773	-	-	128780806	-	1.13041	0.22011	0.22694	4.70594	2.92505	6.81372
CSS0002784	-2.48823745991726	0.00766327	0.0188861	down	Contig1009:-:1742-2056	Contig1009:-:1742-2056	CSS0002784	-	-	2056	-	0.29545	0	0	1.02497	1.63822	1.18724
CSS0002801	3.46495	9.75799e-07	1.04368e-05	up	Chr7:+:34543734-34546926	Chr7:+:34543734-34546926	CSS0002801	-	-	34546926	-	10.6645	10.8376	10.1579	1.62031	1.00713	0.78201
CSS0002818	3.22882	0.0028428	0.00810723	up	Chr3:-:174141846-174143115	Chr3:-:174141846-174143115	CSS0002818	-	-	174143115	-	0.60114	0.36579	1.20684	0.19551	0	0.07549
CSS0002825	2.16884	0.00401161	0.0109029	up	Contig60:-:47997-49055	Contig60:-:47997-49055	CSS0002825	-	-	49055	-	0.44192	0.50196	0.88718	0.12776	0.2042	0.14798
CSS0002846	2.14717	3.19371e-07	4.21096e-06	up	Chr4:-:190793958-190795260	Chr4:-:190793958-190795260	CSS0002846	-	-	190795260	-	14.7767	14.5079	12.5796	3.29858	3.74524	3.38235
CSS0002854	-2.11415388402376	1.17791e-09	5.34319e-08	down	Chr1:+:26905687-26915418	Chr1:+:26905687-26915418	CSS0002854	-	-	26915418	-	12.5022	12.2984	10.6389	49.6385	47.2148	45.5892
CSS0002858	4.58607	2.33452e-06	2.10354e-05	up	Contig964:-:2948-4354	Contig964:-:2948-4354	CSS0002858	-	-	4354	-	3.77091	3.22047	3.71879	0.17213	0.18341	0.13292
CSS0002873	-2.61888514576663	2.13621e-12	6.81774e-10	down	Chr11:+:89371851-89373780	Chr11:+:89371851-89373780	CSS0002873	-	-	89373780	-	556.539	555.049	554.297	3813.45	3879.34	3957.83
CSS0002887	-3.53109363054312	0.0011097	0.00362681	down	Chr10:-:67133720-67134067	Chr10:-:67133720-67134067	CSS0002887	-	-	67134067	-	0	0	0	0.58317	2.07131	1.80133
CSS0002888	4.77363	4.2744e-06	3.46852e-05	up	Chr11:+:66639198-66642333	Chr11:+:66639198-66642333	CSS0002888	-	-	66642333	-	46.2377	63.426	76.6626	1.53745	2.45732	3.85853
CSS0002893	-2.35857648886718	1.24322e-09	5.5616e-08	down	Contig88:+:131466-143072	Contig88:+:131466-143072	CSS0002893	-	-	143072	-	12.8854	12.5451	12.8576	64.2093	65.74	59.9747
CSS0002896	3.21846	2.67348e-13	1.54135e-10	up	Chr14:+:106891909-106895403	Chr14:+:106891909-106895403	CSS0002896	-	-	106895403	-	319.756	314.237	322.517	32.1409	32.2034	36.894
CSS0002897	2.11583	0.0372287	0.0732221	up	Contig397:+:679300-680439	Contig397:+:679300-680439	CSS0002897	-	-	680439	-	2.31106	0.75001	0.57995	0.66813	0	0.38695
CSS0002898	2.59055	4.94983e-09	1.55638e-07	up	Contig597:+:29321-30952	Contig597:+:29321-30952	CSS0002898	-	-	30952	-	47.3095	43.2284	50.4083	8.44311	7.46049	7.0367
CSS0002905	-4.87204180989711	0.000346327	0.00135221	down	Chr4:+:103758227-103761709	Chr4:+:103758227-103761709	CSS0002905	-	-	103761709	-	0	0	0.06229	2.5294	1.54829	0.81038
CSS0002911	-2.05183459581111	0.0144066	0.0324755	down	Contig655:+:414141-416327	Contig655:+:414141-416327	CSS0002911	-	-	416327	-	0.32098	0.06945	0.0358	0.55677	0.98877	0.42995
CSS0002915	4.75743	1.52106e-05	9.88913e-05	up	Chr9:-:50672925-50673287	Chr9:-:50672925-50673287	CSS0002915	-	-	50673287	-	21.9607	29.9822	33.9526	2.18925	1.39964	0.50717
CSS0002932	-2.36795304163453	1.06861e-08	2.80246e-07	down	Chr7:-:168917958-168918566	Chr7:-:168917958-168918566	CSS0002932	-	-	168918566	-	13.9603	16.0855	11.8276	75.4235	69.1225	71.6672
CSS0002933	-7.75617842634755	2.16448e-07	3.09601e-06	down	Chr7:+:146490073-146491015	Chr7:+:146490073-146491015	CSS0002933	-	-	146491015	-	0	0	0	15.2296	13.2087	16.41
CSS0002936	-2.68773254514459	0.00636593	0.0161052	down	Chr8:-:118359198-118360908	Chr8:-:118359198-118360908	CSS0002936	-	-	118360908	-	0.31325	0.30497	0	4.07517	1.44742	3.1469
CSS0002939	2.22215	0.0373467	0.0734177	up	Contig1155:-:34656-35103	Contig1155:-:34656-35103	CSS0002939	-	-	35103	-	1.79307	2.26943	0.53996	0.93307	0	0.5404
CSS0002944	5.08841	7.49035e-06	5.49216e-05	up	Chr15:-:108234969-108236831	Chr15:-:108234969-108236831	CSS0002944	-	-	108236831	-	6.35753	7.11347	6.95309	0.49378	0.08769	0.28598
CSS0002950	2.43981	0.010343	0.0244264	up	Chr14:-:57502913-57503581	Chr14:-:57502913-57503581	CSS0002950	-	-	57503581	-	0.34977	0.68106	0.58516	0.10112	0	0.35138
CSS0002953	-4.17280899995376	6.63612e-06	4.96979e-05	down	Chr5:+:178453749-178454801	Chr5:+:178453749-178454801	CSS0002953	-	-	178454801	-	0.27368	0.5329	0.54943	13.2922	11.8871	15.1217
CSS0003003	-2.11123789926441	5.24251e-05	0.000274972	down	Chr12:-:5979167-5982022	Chr12:-:5979167-5982022	CSS0003003	-	-	5982022	-	2.78566	1.64369	1.0168	9.00508	8.19108	9.32831
CSS0003009	-2.86053834546219	0.00414135	0.0111985	down	Chr8:-:9699333-9701282	Chr8:-:9699333-9701282	CSS0003009	-	-	9701282	-	0.15204	0	0	0.52747	0.49178	0.5346
CSS0003010	-6.78048601938234	3.48766e-06	2.94233e-05	down	Chr11:+:118672696-118679689	Chr11:+:118672696-118679689	CSS0003010	-	-	118679689	-	0	0.13323	0	10.3252	14.0369	12.6472
CSS0003018	-3.57109362270567	2.28292e-08	5.10182e-07	down	Chr15:+:84084329-84091481	Chr15:+:84084329-84091481	CSS0003018	-	-	84091481	-	2.02474	2.15047	2.12479	28.895	23.0491	28.1533
CSS0003034	-4.93056007198367	4.05178e-05	0.000222201	down	Chr13:+:109166824-109171435	Chr13:+:109166824-109171435	CSS0003034	-	-	109171435	-	0.03355	0	0	0.90197	1.02309	0.67405
CSS0003036	-2.29504849758771	1.34689e-11	2.26084e-09	down	Chr1:-:1411517-1444125	Chr1:-:1411517-1444125	CSS0003036	-	-	1444125	-	36.1562	36.8101	39.1225	165.642	169.268	158.913
CSS0003043	5.25796	3.0972e-05	0.000177921	up	Contig600:+:41545-47534	Contig600:+:41545-47534	CSS0003043	-	-	47534	-	2.88883	2.21594	1.58169	0	0	0.17589
CSS0003065	-2.00364184333739	1.03692e-09	4.85139e-08	down	Chr9:+:41064920-41071380	Chr9:+:41064920-41071380	CSS0003065	-	-	41071380	-	8.68366	9.35749	8.19925	32.7624	33.8857	30.5458
CSS0003082	-2.33120856195304	2.19013e-07	3.12501e-06	down	Chr12:+:147734545-147740344	Chr12:+:147734545-147740344	CSS0003082	-	-	147740344	-	2.68557	4.6609	2.81295	18.1272	16.6176	16.6569
CSS0003085	-3.83792264384924	0.000129602	0.000586557	down	Chr9:-:16140613-16141269	Chr9:-:16140613-16141269	CSS0003085	-	-	16141269	-	0	0	0	1.51592	1.61527	1.75592
CSS0003089	2.26839	3.58634e-13	1.91334e-10	up	Contig733:-:513346-520139	Contig733:-:513346-520139	CSS0003089	-	-	520139	-	331.426	333.522	338.192	67.5078	68.0024	64.8385
CSS0003094	-3.76168839934498	0.000395832	0.00151181	down	Chr5:-:57986292-57987282	Chr5:-:57986292-57987282	CSS0003094	-	-	57987282	-	0	0	0	3.0472	3.24691	1.41185
CSS0003104	-5.37832227943117	4.80612e-07	5.8573e-06	down	Chr15:+:21828731-21832700	Chr15:+:21828731-21832700	CSS0003104	-	-	21832700	-	0.23008	0.44802	0.34643	20.3542	16.7978	19.3005
CSS0003115	-2.49448932470344	4.98985e-06	3.93844e-05	down	Chr3:-:130578588-130614063	Chr3:-:130578588-130614063	CSS0003115	-	-	130614063	-	1.1596	1.24782	2.45051	10.7982	8.96789	10.3619
CSS0003148	-2.00483643070197	3.51201e-05	0.000197299	down	Chr12:+:131259453-131271896	Chr12:+:131259453-131271896	CSS0003148	-	-	131271896	-	11.3452	19.7901	9.96466	51.5217	70.1885	47.0147
CSS0003181	-2.95099415979664	5.29377e-10	2.91565e-08	down	Contig965:-:227049-229361	Contig965:-:227049-229361	CSS0003181	-	-	229361	-	5.56408	5.41715	4.23118	38.5473	37.708	35.9775
CSS0003208	3.75673	1.04383e-05	7.2192e-05	up	Chr1:-:156165662-156167616	Chr1:-:156165662-156167616	CSS0003208	-	-	156167616	-	1.65268	1.8445	1.82078	0.24472	0.11175	0.12148
CSS0003217	2.81339	2.55821e-05	0.00015195	up	Chr1:-:18468184-18468997	Chr1:-:18468184-18468997	CSS0003217	-	-	18468997	-	9.17628	9.43029	10.6183	1.87911	2.59117	0.89625
CSS0003270	2.17611	1.98562e-07	2.89108e-06	up	Chr3:-:62180457-62182730	Chr3:-:62180457-62182730	CSS0003270	-	-	62182730	-	55.6028	64.9112	61.7565	14.2887	13.7978	16.2922
CSS0003273	2.66967	0.000175112	0.000757702	up	Chr12:-:143200293-143202951	Chr12:-:143200293-143202951	CSS0003273	-	-	143202951	-	1.54004	1.32297	1.7732	0.19642	0.54417	0.22752
CSS0003275	3.53587	0.000190923	0.000813803	up	Chr2:+:9643032-9665451	Chr2:+:9643032-9665451	CSS0003275	-	-	9665451	-	1.59581	0.8844	1.25684	0.17034	0.22689	0.04933
CSS0003279	2.01189	2.26735e-09	8.72403e-08	up	Chr10:-:157410552-157416606	Chr10:-:157410552-157416606	CSS0003279	-	-	157416606	-	78.7706	87.0496	83.2894	19.9446	20.2209	18.2749
CSS0003280	3.53464	0.000133231	0.000601533	up	Chr7:-:184717122-184719997	Chr7:-:184717122-184719997	CSS0003280	-	-	184719997	-	2.8207	2.02981	2.33896	0.42546	0.22667	0.1232
CSS0003281	-4.74628399063101	3.44654e-05	0.00019447	down	Chr5:-:110166060-110167265	Chr5:-:110166060-110167265	CSS0003281	-	-	110167265	-	0.26351	0	0.08817	4.03754	3.73395	3.88259
CSS0003295	-3.37331787900721	0.0016229	0.00500941	down	Chr11:+:88524393-88528900	Chr11:+:88524393-88528900	CSS0003295	-	-	88528900	-	0.09665	0	0.48509	2.51479	1.51845	2.03905
CSS0003302	2.02942	0.00234184	0.00685921	up	Chr5:-:5573435-5573898	Chr5:-:5573435-5573898	CSS0003302	-	-	5573898	-	7.29481	5.099	11.453	4.21785	1.55572	1.69118
CSS0003314	-3.35396596204709	9.13843e-05	0.000438166	down	Chr14:-:13387746-13390008	Chr14:-:13387746-13390008	CSS0003314	-	-	13390008	-	1.29997	0.31641	0.65245	7.75132	9.01019	11.9169
CSS0003344	-3.76469334367135	0.000993677	0.00330563	down	Chr4:-:20779926-20781882	Chr4:-:20779926-20781882	CSS0003344	-	-	20781882	-	0.85089	0.09205	0	3.2799	2.97063	2.84937
CSS0003354	6.08824	7.80269e-06	5.67808e-05	up	Chr10:+:32875656-32876779	Chr10:+:32875656-32876779	CSS0003354	-	-	32876779	-	4.62212	7.59386	7.82938	0.12527	0	0.14511
CSS0003357	-6.29919239289157	4.04645e-07	5.09297e-06	down	Chr8:-:816954-824667	Chr8:-:816954-824667	CSS0003357	-	-	824667	-	0.49056	0.38208	0.29545	37.3552	33.7287	43.2693
CSS0003363	-2.62629844712726	0.000270526	0.00109253	down	Contig388:-:132821-135132	Contig388:-:132821-135132	CSS0003363	-	-	135132	-	0.07602	0.25905	0.15262	1.1868	1.29972	1.41288
CSS0003365	2.02151	0.021853	0.0463995	up	Contig1129:-:252521-253566	Contig1129:-:252521-253566	CSS0003365	-	-	253566	-	0.91226	0.22204	0.45786	0.1978	0	0.22912
CSS0003376	-4.46527189776456	1.94819e-10	1.41346e-08	down	Chr12:-:148148487-148164517	Chr12:-:148148487-148164517	CSS0003376	-	-	148164517	-	2.18655	1.86271	2.26342	45.069	47.5807	50.3508
CSS0003387	-3.07137117868012	1.55159e-07	2.38134e-06	down	Contig1033:-:11612-17902	Contig1033:-:11612-17902	CSS0003387	-	-	17902	-	7.11428	8.31169	8.69931	74.6034	59.1714	81.0867
CSS0003406	-3.99702944976961	6.14441e-06	4.67103e-05	down	Chr3:-:44000827-44005662	Chr3:-:44000827-44005662	CSS0003406	-	-	44005662	-	0.26025	0.07601	0.18287	3.49864	3.19881	2.8237
CSS0003414	-3.93366943704247	0.000492616	0.00181829	down	Chr5:-:102432174-102434423	Chr5:-:102432174-102434423	CSS0003414	-	-	102434423	-	0	0.17377	0	1.0836	0.87971	1.01608
CSS0003420	5.1173	3.88428e-06	3.20729e-05	up	Chr6:-:122734046-122736515	Chr6:-:122734046-122736515	CSS0003420	-	-	122736515	-	8.46136	7.93836	7.258	0.26686	0.14217	0.46366
CSS0003426	5.43092	8.54287e-06	6.12076e-05	up	Chr2:+:175916332-175917816	Chr2:+:175916332-175917816	CSS0003426	-	-	175917816	-	3.01594	3.44255	4.28006	0	0.09611	0.20895
CSS0003444	-2.56682475557139	4.96933e-09	1.55951e-07	down	Chr3:-:165641030-165657569	Chr3:-:165641030-165657569	CSS0003444	-	-	165657569	-	5.29894	4.09828	4.67277	27.0162	27.8257	29.7013
CSS0003447	-4.89717293864376	7.50947e-08	1.33745e-06	down	Chr5:+:179410352-179414161	Chr5:+:179410352-179414161	CSS0003447	-	-	179414161	-	0.77901	1.42207	0.87971	37.3288	34.016	32.5757
CSS0003449	2.3809	1.0402e-06	1.09811e-05	up	Chr6:+:5438593-5438943	Chr6:+:5438593-5438943	CSS0003449	-	-	5438943	-	78.3154	94.7689	70.0188	17.3245	13.7717	20.3858
CSS0003461	-2.20171569487202	0.0453358	0.0867382	down	Chr2:-:81041838-81042753	Chr2:-:81041838-81042753	CSS0003461	-	-	81042753	-	0	0	0	0.61779	0.32914	2.86239
CSS0003467	-6.44238920284025	8.82683e-10	4.28107e-08	down	Chr11:-:34862908-34866421	Chr11:-:34862908-34866421	CSS0003467	-	-	34866421	-	0.55048	0.70085	0.72258	65.1138	59.6375	64.7877
CSS0003484	2.84376	8.70023e-06	6.21344e-05	up	Chr3:+:18977603-18982460	Chr3:+:18977603-18982460	CSS0003484	-	-	18982460	-	6.70208	5.96259	6.84345	1.10241	0.96109	1.27694
CSS0003486	3.97878	7.4596e-06	5.47562e-05	up	Chr4:+:193628089-193651348	Chr4:+:193628089-193651348	CSS0003486	-	-	193651348	-	1.52586	1.7186	1.41151	0.18164	0.08295	0.09017
CSS0003509	2.24257	0.00907176	0.0218261	up	Chr7:+:63127135-63127562	Chr7:+:63127135-63127562	CSS0003509	-	-	63127562	-	3.66189	3.56519	4.41092	0.3176	2.36888	1.47151
CSS0003543	2.71687	1.10423e-06	1.15412e-05	up	Chr3:+:13641605-13649237	Chr3:+:13641605-13649237	CSS0003543	-	-	13649237	-	10.9265	9.92876	9.393	1.9439	1.191	2.30795
CSS0003561	2.92222	0.00740294	0.0183508	up	Contig1306:-:397233-398168	Contig1306:-:397233-398168	CSS0003561	-	-	398168	-	0.85045	0.11828	0.60976	0	0	0.12205
CSS0003572	3.0699	0.0139396	0.0315882	up	Contig135:-:1134475-1147032	Contig135:-:1134475-1147032	CSS0003572	-	-	1147032	-	14.4194	3.30639	20.0065	0.72428	1.7493	1.95755
CSS0003581	2.64757	2.57316e-05	0.00015266	up	Chr7:+:61766442-61769957	Chr7:+:61766442-61769957	CSS0003581	-	-	61769957	-	5.06072	3.63372	5.65137	1.04242	0.75998	0.88971
CSS0003600	2.0394	0.0154342	0.0344724	up	Chr4:+:60605548-60644534	Chr4:+:60605548-60644534	CSS0003600	-	-	60644534	-	4.47124	8.70634	13.9632	7.03768	1.68343	0.99819
CSS0003601	-2.44374192562455	4.71813e-10	2.68123e-08	down	Chr8:-:20295602-20297247	Chr8:-:20295602-20297247	CSS0003601	-	-	20297247	-	30.3327	36.4102	38.0122	168.793	171.15	186.81
CSS0003616	2.33191	2.04739e-11	3.06209e-09	up	Chr5:+:35600253-35602914	Chr5:+:35600253-35602914	CSS0003616	-	-	35602914	-	2719.06	3095.08	3200.62	742.935	724.202	720.984
CSS0003643	-2.1945699139908	2.06858e-06	1.90767e-05	down	Chr10:+:35350930-35352666	Chr10:+:35350930-35352666	CSS0003643	-	-	35352666	-	2.7659	3.63536	3.33165	17.8715	18.0204	17.2276
CSS0003690	-2.9750144351758	0.00382739	0.0104799	down	Chr12:+:107852366-107859090	Chr12:+:107852366-107859090	CSS0003690	-	-	107859090	-	1.36839	2.08165	2.31791	13.6483	34.9342	10.4821
CSS0003692	2.46219	2.61106e-06	2.30492e-05	up	Chr12:-:152430213-152436442	Chr12:-:152430213-152436442	CSS0003692	-	-	152436442	-	8.04126	5.18914	5.79747	1.09525	1.37298	1.17537
CSS0003715	-2.17495423493301	1.93913e-06	1.81356e-05	down	Chr12:+:61721891-61734476	Chr12:+:61721891-61734476	CSS0003715	-	-	61734476	-	1.51786	1.52545	2.16254	9.08766	9.41177	8.01778
CSS0003716	-2.58361235335656	0.00113163	0.00368768	down	Chr9:+:3321517-3325607	Chr9:+:3321517-3325607	CSS0003716	-	-	3325607	-	0.16174	0.19683	0.04059	0.80658	1.34522	1.09677
CSS0003724	-3.77569293834156	0.000335397	0.00131546	down	Chr3:-:36115518-36117058	Chr3:-:36115518-36117058	CSS0003724	-	-	36117058	-	0	0	0.13522	1.86937	1.36942	1.35333
CSS0003727	-2.67484658384015	0.000447013	0.00167612	down	Chr5:+:83465163-83465624	Chr5:+:83465163-83465624	CSS0003727	-	-	83465624	-	0.23214	0.67802	0.46603	4.83199	5.14868	3.73132
CSS0003739	-2.71238828955535	2.24317e-10	1.57129e-08	down	Contig1113:-:385677-390575	Contig1113:-:385677-390575	CSS0003739	-	-	390575	-	15.6934	14.9749	18.8093	105.095	99.1391	100.791
CSS0003750	-2.92384687090666	0.00913233	0.0219467	down	Chr12:-:157678539-157678967	Chr12:-:157678539-157678967	CSS0003750	-	-	157678967	-	0	0	0.74565	1.50329	3.66128	1.24377
CSS0003765	-2.12448342663924	9.58112e-10	4.55421e-08	down	Chr1:+:188971204-188980792	Chr1:+:188971204-188980792	CSS0003765	-	-	188980792	-	27.0548	27.648	28.7944	117.073	117.919	105.537
CSS0003777	-6.55163364571675	5.49041e-06	4.25438e-05	down	Chr1:-:131029930-131030962	Chr1:-:131029930-131030962	CSS0003777	-	-	131030962	-	0	0.53857	0	28.0667	23.0047	21.6734
CSS0003787	-2.55234883521447	0.000721637	0.00251854	down	Chr1:-:5363469-5366691	Chr1:-:5363469-5366691	CSS0003787	-	-	5366691	-	0.07992	0.05187	0.1337	0.87794	0.76316	0.50847
CSS0003801	-2.00983438431011	4.15748e-06	3.39213e-05	down	Contig1268:+:125838-132460	Contig1268:+:125838-132460	CSS0003801	-	-	132460	-	13.6273	11.3035	12.104	44.2044	59.8608	37.8729
CSS0003814	-3.46011465609958	0.00124412	0.00399526	down	Chr15:+:68865973-68881662	Chr15:+:68865973-68881662	CSS0003814	-	-	68881662	-	0.18267	0.05928	0	0.89775	0.90032	1.83508
CSS0003821	2.19267	1.2529e-07	2.01099e-06	up	Chr2:+:44610390-44613856	Chr2:+:44610390-44613856	CSS0003821	-	-	44613856	-	58.1361	56.7095	70.2292	12.5811	12.0651	16.4787
CSS0003830	2.34379	3.9535e-07	4.99826e-06	up	Chr3:+:19190678-19191960	Chr3:+:19190678-19191960	CSS0003830	-	-	19191960	-	13.8664	14.1431	13.2561	3.22133	2.59341	3.48257
CSS0003848	-4.57695305191762	0.000114734	0.000529441	down	Chr1:+:2178784-2179503	Chr1:+:2178784-2179503	CSS0003848	-	-	2179503	-	0	0.12915	0	1.84076	3.06469	3.4648
CSS0003857	-2.04623192097798	0.0402547	0.0782992	down	Chr3:+:13692908-13693323	Chr3:+:13692908-13693323	CSS0003857	-	-	13693323	-	1.21872	0	1.22334	4.58033	1.87712	5.30548
CSS0003867	-2.36174543734374	0.003908	0.0106635	down	Chr7:-:98144454-98144822	Chr7:-:98144454-98144822	CSS0003867	-	-	98144822	-	0.21138	3.08694	1.06089	8.06641	6.44631	6.79526
CSS0003901	3.63747	1.03646e-05	7.18267e-05	up	Chr4:+:5249933-5251546	Chr4:+:5249933-5251546	CSS0003901	-	-	5251546	-	1308.94	798.497	867.372	79.5857	77.4523	88.0885
CSS0003911	3.68297	1.42311e-10	1.14285e-08	up	Chr6:+:70933088-70935692	Chr6:+:70933088-70935692	CSS0003911	-	-	70935692	-	109.033	106.754	108.415	7.66498	8.73715	9.39468
CSS0003919	-3.2677235393534	0.000223212	0.000928188	down	Chr6:-:177864316-177865156	Chr6:-:177864316-177865156	CSS0003919	-	-	177865156	-	1.53944	0.4996	0.1717	6.67578	8.85211	8.07635
CSS0003925	-4.85092740351323	7.75719e-09	2.21647e-07	down	Chr6:+:37993941-37998276	Chr6:+:37993941-37998276	CSS0003925	-	-	37998276	-	3.42098	6.49475	3.60563	132.922	130.253	147.265
CSS0003940	-3.0215870038701	0.00626367	0.015887	down	Chr11:-:92027128-92035928	Chr11:-:92027128-92035928	CSS0003940	-	-	92035928	-	0	0.04184	0.43137	0.89452	0.99286	0.69076
CSS0003944	2.42973	7.89829e-08	1.39351e-06	up	Chr15:+:20710009-20710845	Chr15:+:20710009-20710845	CSS0003944	-	-	20710845	-	65.2462	62.559	53.19	10.8451	10.2974	14.0547
CSS0003958	2.58563	0.0135832	0.0308765	up	Contig339:+:128306-129031	Contig339:+:128306-129031	CSS0003958	-	-	129031	-	0.21487	0.83679	0.7549	0	0.09929	0.32379
CSS0003967	-2.12516109348751	0.0321382	0.0645786	down	Chr3:-:167178434-167178646	Chr3:-:167178434-167178646	CSS0003967	-	-	167178646	-	1.09857	0.35652	0	1.58798	5.07616	2.20726
CSS0003974	-4.55533806724487	1.27406e-06	1.29747e-05	down	Chr5:+:179712976-179713953	Chr5:+:179712976-179713953	CSS0003974	-	-	179713953	-	0.31901	0.93176	0.8806	17.5691	20.4157	17.1458
CSS0003975	2.35957	2.50254e-06	2.2302e-05	up	Chr8:+:156686507-156688237	Chr8:+:156686507-156688237	CSS0003975	-	-	156688237	-	5.02262	4.69822	5.09107	1.11038	1.31967	0.98937
CSS0003998	2.1215	1.62107e-10	1.2668e-08	up	Chr3:+:163516436-163519058	Chr3:+:163516436-163519058	CSS0003998	-	-	163519058	-	110.917	120.644	125.596	25.1406	24.56	24.2762
CSS0004000	-2.04350525476428	1.28138e-07	2.04569e-06	down	Chr3:+:43792995-43800291	Chr3:+:43792995-43800291	CSS0004000	-	-	43800291	-	3.28414	2.93096	3.73612	14.8113	15.0739	14.7368
CSS0004003	-2.82276571733827	0.00618609	0.0157132	down	Chr4:+:167247240-167252940	Chr4:+:167247240-167252940	CSS0004003	-	-	167252940	-	0	0.05444	0.33675	0.77589	1.03343	0.67405
CSS0004078	4.20424	0.000520749	0.00190778	up	Chr1:+:190458787-190468201	Chr1:+:190458787-190468201	CSS0004078	-	-	190468201	-	0.42031	1.63686	0.78354	0.05208	0.05549	0.06032
CSS0004084	-2.51111461216411	0.000578348	0.00208756	down	Chr6:-:39160241-39164734	Chr6:-:39160241-39164734	CSS0004084	-	-	39164734	-	0.31901	1.08706	0.64044	5.11855	5.89624	4.16626
CSS0004100	2.25573	8.3547e-06	6.0052e-05	up	Chr14:-:79703386-79704410	Chr14:-:79703386-79704410	CSS0004100	-	-	79704410	-	9.2703	7.57311	7.91494	2.31038	1.87097	2.03388
CSS0004104	5.18166	3.53451e-05	0.000198339	up	Chr12:-:67774888-67780504	Chr12:-:67774888-67780504	CSS0004104	-	-	67780504	-	1.17512	1.52545	0.83553	0	0	0.09838
CSS0004112	-3.74226219605448	0.000621563	0.00221692	down	Chr3:-:145387473-145392086	Chr3:-:145387473-145392086	CSS0004112	-	-	145392086	-	0.26262	0.51137	0	4.6693	3.76183	2.90214
CSS0004113	-2.04514403537277	2.07461e-11	3.06433e-09	down	Chr14:-:11513554-11515463	Chr14:-:11513554-11515463	CSS0004113	-	-	11515463	-	103.998	114.563	102.817	406.276	385.574	386.16
CSS0004124	-4.41389823812741	2.26842e-07	3.21e-06	down	Chr6:+:56221151-56225916	Chr6:+:56221151-56225916	CSS0004124	-	-	56225916	-	0.48396	0.18324	0.26989	7.04228	7.15597	7.91411
CSS0004126	2.04255	0.0349668	0.0693689	up	Chr13:+:49500071-49500720	Chr13:+:49500071-49500720	CSS0004126	-	-	49500720	-	0.5909	0.57529	0.59313	0	0.13652	0.74202
CSS0004128	-2.77360738908162	2.67994e-06	2.35252e-05	down	Chr1:-:141416143-141421253	Chr1:-:141416143-141421253	CSS0004128	-	-	141421253	-	1.60349	1.33813	2.52931	14.1057	14.0776	15.9937
CSS0004139	-2.76194447847603	0.000681133	0.00239613	down	Contig463:-:524576-525554	Contig463:-:524576-525554	CSS0004139	-	-	525554	-	0.67972	0.66177	2.21747	13.1169	6.90977	8.53571
CSS0004143	2.21823	5.41738e-07	6.44836e-06	up	Chr13:+:103775642-103778881	Chr13:+:103775642-103778881	CSS0004143	-	-	103778881	-	27.5752	29.9152	31.3702	8.42751	7.03826	5.67237
CSS0004149	2.39077	5.7791e-08	1.08041e-06	up	Chr4:-:194801891-194802911	Chr4:-:194801891-194802911	CSS0004149	-	-	194802911	-	73.031	92.711	93.6767	15.8578	17.5809	14.5461
CSS0004160	2.79708	0.00693386	0.0173286	up	Chr7:+:24346734-24351473	Chr7:+:24346734-24351473	CSS0004160	-	-	24351473	-	0.7761	0.75561	0.38952	0.16828	0	0.29238
CSS0004165	2.9544	1.2062e-09	5.43016e-08	up	Chr5:-:29610375-29616920	Chr5:-:29610375-29616920	CSS0004165	-	-	29616920	-	27.1052	28.9102	26.0167	2.9941	3.83836	3.63069
CSS0004192	-2.18598018324996	0.00496262	0.0130683	down	Contig737:+:320179-323720	Contig737:+:320179-323720	CSS0004192	-	-	323720	-	2.33618	0.22011	0.45388	3.66018	4.45721	3.25545
CSS0004209	-3.3190884119398	0.003975	0.0108199	down	Chr12:-:101920665-101928389	Chr12:-:101920665-101928389	CSS0004209	-	-	101928389	-	0	0.52084	0.2148	1.48473	4.05397	2.47219
CSS0004213	-2.55845555576815	1.13292e-09	5.18518e-08	down	Chr15:-:104970236-104974134	Chr15:-:104970236-104974134	CSS0004213	-	-	104974134	-	10.8058	13.4534	12.0958	65.3191	71.7789	66.1206
CSS0004214	-3.24683709655477	2.71323e-10	1.79601e-08	down	Contig455:-:211915-213579	Contig455:-:211915-213579	CSS0004214	-	-	213579	-	4.97381	4.5123	4.31183	44.4613	44.4503	44.2892
CSS0004217	-3.57106407362412	0.000876031	0.00296953	down	Chr2:+:17232280-17235980	Chr2:+:17232280-17235980	CSS0004217	-	-	17235980	-	0.23636	0.05753	0	1.6912	0.98293	1.30596
CSS0004233	-2.14166268449998	0.000467439	0.0017403	down	Contig362:-:74166-75721	Contig362:-:74166-75721	CSS0004233	-	-	75721	-	0.959	0.62245	1.2835	4.2511	5.31749	7.06505
CSS0004250	3.19014	1.31042e-07	2.08367e-06	up	Contig780:-:125848-126657	Contig780:-:125848-126657	CSS0004250	-	-	126657	-	21.9995	20.1587	19.8391	2.65286	2.50056	2.60011
CSS0004301	-3.33405257397559	0.00254742	0.00737667	down	Contig1299:+:48424-56324	Contig1299:+:48424-56324	CSS0004301	-	-	56324	-	0.38396	0.0534	0	1.42717	1.36864	0.88166
CSS0004321	2.83381	0.0021134	0.0062869	up	Chr1:-:188605532-188606889	Chr1:-:188605532-188606889	CSS0004321	-	-	188606889	-	0.48825	1.24782	0.91894	0.21173	0.16921	0.06131
CSS0004335	2.6433	0.00787636	0.0193352	up	Chr7:-:169522165-169524523	Chr7:-:169522165-169524523	CSS0004335	-	-	169524523	-	0.82977	0.9425	0.27764	0.11994	0	0.27786
CSS0004349	-2.96991179936351	1.10412e-06	1.15412e-05	down	Contig419:-:506234-506531	Contig419:-:506234-506531	CSS0004349	-	-	506531	-	7.26455	5.21147	4.22172	53.3888	49.1144	53.775
CSS0004358	3.4575	0.0259952	0.0538172	up	Chr10:+:44113180-44114283	Chr10:+:44113180-44114283	CSS0004358	-	-	44114283	-	7.18406	0.33306	0.51509	0	0.15807	0.17184
CSS0004361	3.78108	0.00014578	0.000648769	up	Chr14:-:24371488-24372296	Chr14:-:24371488-24372296	CSS0004361	-	-	24372296	-	0.97906	1.58867	1.63794	0.09435	0.10053	0.21857
CSS0004363	-2.16513966851493	8.09433e-13	3.40391e-10	down	Chr6:-:172570583-172574168	Chr6:-:172570583-172574168	CSS0004363	-	-	172574168	-	253.747	280.731	275.478	1386.69	1388.3	1341.4
CSS0004392	2.51313	0.00783743	0.0192542	up	Chr2:+:104847569-104848738	Chr2:+:104847569-104848738	CSS0004392	-	-	104848738	-	0.5909	0.76706	0.19771	0.17083	0	0
CSS0004403	2.61754	1.77273e-10	1.33122e-08	up	Chr3:-:132558804-132563488	Chr3:-:132558804-132563488	CSS0004403	-	-	132563488	-	359.396	330.403	313.657	48.3709	48.8151	51.7561
CSS0004404	-2.87362744819979	0.00486995	0.0128603	down	Chr5:-:9103843-9108422	Chr5:-:9103843-9108422	CSS0004404	-	-	9108422	-	0.03768	0	0.22694	0.58824	0.59197	0.52996
CSS0004434	-2.12183225986696	1.93389e-06	1.80966e-05	down	Chr7:+:888355-900674	Chr7:+:888355-900674	CSS0004434	-	-	900674	-	0.96294	0.74355	0.8666	4.52138	4.26536	4.33653
CSS0004436	-3.86566980195431	0.00136372	0.00432299	down	Chr2:-:175319109-175323958	Chr2:-:175319109-175323958	CSS0004436	-	-	175323958	-	0	0.45815	0.11809	2.44879	2.93545	1.53643
CSS0004448	3.35214	1.88807e-11	2.89234e-09	up	Chr2:+:5987017-5990305	Chr2:+:5987017-5990305	CSS0004448	-	-	5990305	-	387.97	408.381	371.605	33.8239	37.2421	35.9866
CSS0004449	2.5147	0.00140987	0.00444563	up	Chr6:-:88553804-88555021	Chr6:-:88553804-88555021	CSS0004449	-	-	88555021	-	0.92124	1.3952	1.95221	0.35511	0.28379	0.20566
CSS0004452	2.27943	2.88972e-12	8.53663e-10	up	Chr1:-:211556574-211563651	Chr1:-:211556574-211563651	CSS0004452	-	-	211563651	-	184.823	192.427	185.523	35.3345	34.1979	34.8426
CSS0004476	-3.55796711149651	2.66802e-05	0.000157244	down	Chr7:-:18674597-18676308	Chr7:-:18674597-18676308	CSS0004476	-	-	18676308	-	0.46987	0.15249	0.47165	5.70524	6.51339	6.45114
CSS0004492	4.15824	3.63758e-05	0.000203101	up	Chr13:+:56626189-56633436	Chr13:+:56626189-56633436	CSS0004492	-	-	56633436	-	4.26616	4.70208	2.74715	0.20944	0.14878	0.40432
CSS0004501	-3.51709065868686	0.00152493	0.00474401	down	Chr7:-:53240663-53256000	Chr7:-:53240663-53256000	CSS0004501	-	-	53256000	-	0.49429	0.28874	0	2.14347	3.83704	2.97938
CSS0004503	2.0583	0.0142274	0.0321527	up	Chr1:+:178319819-178323480	Chr1:+:178319819-178323480	CSS0004503	-	-	178323480	-	0.39795	0.71031	0.39946	0.05752	0.30647	0.19989
CSS0004519	2.68127	1.83844e-07	2.72564e-06	up	Chr1:+:90143976-90150836	Chr1:+:90143976-90150836	CSS0004519	-	-	90150836	-	16.5182	19.9763	20.224	3.27639	3.55958	2.90214
CSS0004534	-2.69426656386479	0.0492099	0.0930249	down	Chr6:+:144846433-144847060	Chr6:+:144846433-144847060	CSS0004534	-	-	144847060	-	1.96222	1.4328	0.98483	38.2912	4.30676	9.85633
CSS0004535	5.5472	7.87674e-12	1.69223e-09	up	Chr7:-:13840032-13845855	Chr7:-:13840032-13845855	CSS0004535	-	-	13845855	-	470.328	516.534	502.758	13.1486	10.0168	10.3196
CSS0004583	4.23739	0.000229082	0.000948515	up	Chr2:+:38400152-38400840	Chr2:+:38400152-38400840	CSS0004583	-	-	38400840	-	10.4596	6.11	5.24958	0.77756	0.13809	0.75055
CSS0004601	-3.12213284128743	9.79232e-13	3.88918e-10	down	Chr15:+:21087592-21089870	Chr15:+:21087592-21089870	CSS0004601	-	-	21089870	-	71.1847	68.6066	72.7142	577.884	561.739	578.227
CSS0004617	-3.15911296861241	0.000150454	0.000665757	down	Chr10:+:8145138-8145996	Chr10:+:8145138-8145996	CSS0004617	-	-	8145996	-	0.09961	0.19397	0.49996	3.36943	2.66969	3.60266
CSS0004621	6.13418	8.76762e-05	0.000423454	up	Contig583:+:14981-17788	Contig583:+:14981-17788	CSS0004621	-	-	17788	-	40.1351	21.7084	20.4392	0.36488	0.38879	0.42264
CSS0004629	-2.22340229975291	1.91814e-07	2.82156e-06	down	Chr9:-:14193053-14194707	Chr9:-:14193053-14194707	CSS0004629	-	-	14194707	-	7.0507	8.29461	6.04528	35.4164	35.8371	38.81
CSS0004641	2.48695	0.00018212	0.000782345	up	Chr12:+:62398230-62402342	Chr12:+:62398230-62402342	CSS0004641	-	-	62402342	-	2.01404	2.6739	3.0325	0.55579	0.59222	0.45985
CSS0004674	-2.42062365019687	2.65821e-05	0.000156821	down	Chr7:-:49324146-49329407	Chr7:-:49324146-49329407	CSS0004674	-	-	49329407	-	0.58353	0.44187	0.7159	3.99252	3.77484	4.29893
CSS0004679	-2.03400147391247	0.0117558	0.0272069	down	Chr8:-:80899865-80902044	Chr8:-:80899865-80902044	CSS0004679	-	-	80902044	-	1.62497	0.52735	0.27185	3.05355	7.00792	3.26491
CSS0004684	-6.83803783409198	1.16194e-05	7.8886e-05	down	Chr5:+:155326034-155330123	Chr5:+:155326034-155330123	CSS0004684	-	-	155330123	-	0	0.50458	0	12.9602	10.936	12.6692
CSS0004691	7.31172	2.4935e-05	0.000148674	up	Chr12:+:111046503-111050548	Chr12:+:111046503-111050548	CSS0004691	-	-	111050548	-	69.0224	105.169	65.4778	0.67111	0.35755	0.54415
CSS0004718	-6.89649556535639	1.33531e-06	1.34519e-05	down	Chr13:+:25413606-25414924	Chr13:+:25413606-25414924	CSS0004718	-	-	25414924	-	0	0	0	3.2608	4.06342	4.80134
CSS0004748	2.00025	0.00141691	0.0044647	up	Chr13:+:72857874-72861493	Chr13:+:72857874-72861493	CSS0004748	-	-	72861493	-	0.74284	0.50894	0.6628	0.19089	0.12713	0.33167
CSS0004750	-3.03757696788962	0.000269817	0.00109028	down	Chr3:+:11526605-11530980	Chr3:+:11526605-11530980	CSS0004750	-	-	11530980	-	0.32432	0.10525	0.32555	2.85968	1.84824	3.31242
CSS0004805	-2.79441782848612	0.000603767	0.00216227	down	Chr10:+:2210442-2212870	Chr10:+:2210442-2212870	CSS0004805	-	-	2212870	-	0.06649	0.06474	0.33373	1.61478	1.29046	1.40283
CSS0004811	-2.42043218509951	8.09946e-05	0.000396162	down	Chr3:+:17096640-17097820	Chr3:+:17096640-17097820	CSS0004811	-	-	17097820	-	1.03998	1.51877	1.69636	10.4854	7.44842	11.4925
CSS0004814	-3.91640482783821	9.52454e-11	8.77333e-09	down	Chr12:+:119654525-119658774	Chr12:+:119654525-119658774	CSS0004814	-	-	119658774	-	5.27417	6.4367	7.00916	93.0964	93.706	97.4622
CSS0004824	-2.03339971234983	3.23821e-09	1.14305e-07	down	Chr9:+:159703574-159712932	Chr9:+:159703574-159712932	CSS0004824	-	-	159712932	-	17.333	21.4976	17.3986	74.9029	70.6886	70.6356
CSS0004842	-2.88645023721308	0.00304457	0.00860389	down	Chr5:+:6023722-6030490	Chr5:+:6023722-6030490	CSS0004842	-	-	6030490	-	0.13198	0	0.13248	0.72493	0.60983	0.75132
CSS0004847	-4.85110429455769	0.000123608	0.000562851	down	Chr13:+:102315761-102318093	Chr13:+:102315761-102318093	CSS0004847	-	-	102318093	-	0	0	0	1.49705	0.99698	3.14298
CSS0004854	-7.3656496297906	2.43048e-08	5.36943e-07	down	Chr12:-:134107638-134109352	Chr12:-:134107638-134109352	CSS0004854	-	-	134109352	-	0.14772	0.14382	0.346	39.3758	39.4992	37.0023
CSS0004855	2.18311	1.65569e-09	6.8817e-08	up	Chr13:-:37524410-37534009	Chr13:-:37524410-37534009	CSS0004855	-	-	37534009	-	80.5779	90.2804	85.1078	19.4289	16.4363	16.7764
CSS0004890	7.51615	4.58046e-07	5.62559e-06	up	Chr3:+:16392350-16396880	Chr3:+:16392350-16396880	CSS0004890	-	-	16396880	-	4.32412	3.89019	5.32947	0	0	0
CSS0004897	-2.38394723578683	1.47254e-07	2.28157e-06	down	Chr14:+:71509522-71518334	Chr14:+:71509522-71518334	CSS0004897	-	-	71518334	-	9.68801	8.37346	5.9539	40.04	42.1161	46.5777
CSS0004907	-2.2572562984887	4.37479e-12	1.15835e-09	down	Chr15:+:44188386-44191286	Chr15:+:44188386-44191286	CSS0004907	-	-	44191286	-	70.0261	68.4566	75.1216	304.851	316.468	296.042
CSS0004951	-3.59031190268958	0.00159026	0.00492154	down	Chr4:+:86526539-86529043	Chr4:+:86526539-86529043	CSS0004951	-	-	86529043	-	0.24451	0	0	1.34306	0.67788	1.22818
CSS0004962	-3.43516102963351	0.00013712	0.000616291	down	Chr3:-:38710528-38719930	Chr3:-:38710528-38719930	CSS0004962	-	-	38719930	-	1.18179	0.28765	0.29657	8.96847	11.4675	7.42025
CSS0004993	-3.31661497122678	1.92174e-08	4.4375e-07	down	Chr15:+:31197865-31202980	Chr15:+:31197865-31202980	CSS0004993	-	-	31202980	-	1.21241	0.91808	1.28461	12.4138	12.9784	11.9093
CSS0005007	2.99047	8.17835e-05	0.000399365	up	Contig738:+:652229-653311	Contig738:+:652229-653311	CSS0005007	-	-	653311	-	2.52072	3.08523	1.95192	0.24985	0.4659	0.36176
CSS0005030	-6.20090642521682	6.00944e-06	4.59186e-05	down	Chr10:-:77821773-77822337	Chr10:-:77821773-77822337	CSS0005030	-	-	77822337	-	0	0.7445	0	28.1866	23.3205	28.808
CSS0005034	3.99285	0.000170225	0.0007396	up	Chr2:+:35386934-35389539	Chr2:+:35386934-35389539	CSS0005034	-	-	35389539	-	2.19848	4.00167	1.91896	0.33161	0.17667	0.09603
CSS0005079	2.71549	0.00769084	0.018941	up	Chr2:-:28073435-28075070	Chr2:-:28073435-28075070	CSS0005079	-	-	28075070	-	0.16149	0.47167	0.97259	0	0.14924	0
CSS0005102	2.0067	2.09905e-06	1.9288e-05	up	Chr9:+:151367421-151368107	Chr9:+:151367421-151368107	CSS0005102	-	-	151368107	-	13.5106	15.3646	15.4992	3.93874	3.98704	4.90449
CSS0005131	3.77767	0.000905238	0.0030529	up	Chr1:+:125789397-125790801	Chr1:+:125789397-125790801	CSS0005131	-	-	125790801	-	0.99235	0.32205	0.53126	0	0	0.13292
CSS0005133	2.12027	0.025851	0.053574	up	Chr6:-:80297412-80299438	Chr6:-:80297412-80299438	CSS0005133	-	-	80299438	-	0.64999	0.28765	1.06764	0.30749	0.05461	0.29681
CSS0005138	-2.4269686354526	9.51214e-06	6.68787e-05	down	Contig257:+:576427-585399	Contig257:+:576427-585399	CSS0005138	-	-	585399	-	0.87998	0.62309	0.44166	4.47517	3.99221	4.05853
CSS0005160	5.44822	3.17843e-05	0.000181781	up	Chr10:+:72894085-72894344	Chr10:+:72894085-72894344	CSS0005160	-	-	72894344	-	6.27573	10.4743	14.3988	0.38878	0	0
CSS0005168	2.29205	5.87733e-10	3.14499e-08	up	Chr2:+:12198499-12207132	Chr2:+:12198499-12207132	CSS0005168	-	-	12207132	-	74.392	77.98	77.1151	14.6934	15.8114	14.6605
CSS0005183	2.65818	2.69313e-05	0.000158386	up	Chr2:-:43146857-43149015	Chr2:-:43146857-43149015	CSS0005183	-	-	43149015	-	4.17125	2.83883	2.84557	0.70247	0.71108	0.44753
CSS0005191	2.23055	0.000698202	0.00244751	up	Chr14:+:97178676-97180094	Chr14:+:97178676-97180094	CSS0005191	-	-	97180094	-	1.61006	2.14811	2.3943	0.77578	0.27554	0.71888
CSS0005203	-4.36154637492211	0.000489833	0.0018101	down	Chr1:+:209365036-209367231	Chr1:+:209365036-209367231	CSS0005203	-	-	209367231	-	0	0	0	2.52627	0.89728	0.65027
CSS0005206	-2.40010120084525	0.0226177	0.0477959	down	Chr2:-:204491132-204494055	Chr2:-:204491132-204494055	CSS0005206	-	-	204494055	-	0.32441	0.09024	0	0.52253	0.42829	1.07084
CSS0005215	4.1596	2.71073e-06	2.37488e-05	up	Chr2:+:50986952-50990601	Chr2:+:50986952-50990601	CSS0005215	-	-	50990601	-	4.22069	4.43797	4.15194	0.21964	0.31204	0.25441
CSS0005234	-2.99274338637071	0.000838525	0.0028603	down	Contig793:+:115000-118676	Contig793:+:115000-118676	CSS0005234	-	-	118676	-	0.3601	0.42071	0.57835	6.4962	5.59081	2.7494
CSS0005243	3.91125	0.000959355	0.00320836	up	Chr3:-:14173891-14178185	Chr3:-:14173891-14178185	CSS0005243	-	-	14178185	-	1.6131	1.98623	0.90485	0.24689	0	0.23831
CSS0005248	-3.5995865894341	0.000450316	0.00168479	down	Chr6:+:125272635-125274190	Chr6:+:125272635-125274190	CSS0005248	-	-	125274190	-	0.15757	0.10227	0	1.22996	1.31057	1.16086
CSS0005261	2.09663	3.62785e-08	7.43991e-07	up	Contig98:-:167546-173921	Contig98:-:167546-173921	CSS0005261	-	-	173921	-	21.5541	24.04	19.8359	5.41053	4.69496	5.02871
CSS0005286	2.29788	0.0001237	0.000563127	up	Contig36:+:46353-53524	Contig36:+:46353-53524	CSS0005286	-	-	53524	-	4.69103	6.27016	8.53969	2.1377	1.39607	1.19813
CSS0005305	2.46733	4.26885e-06	3.46481e-05	up	Chr2:+:211595927-211603441	Chr2:+:211595927-211603441	CSS0005305	-	-	211603441	-	7.94983	6.18218	6.47429	1.0841	1.38618	1.95895
CSS0005311	-3.29046512298616	0.00174409	0.00533069	down	Chr11:-:99576355-99577789	Chr11:-:99576355-99577789	CSS0005311	-	-	99577789	-	0	0.20978	0.07209	1.18353	0.79648	1.80382
CSS0005317	-3.79830014347931	0.000347497	0.00135643	down	Chr14:+:88303212-88310107	Chr14:+:88303212-88310107	CSS0005317	-	-	88310107	-	0	0.22011	0	2.35297	3.34291	2.27124
CSS0005320	-3.96201318953495	9.47658e-05	0.000451173	down	Chr13:-:38719060-38719572	Chr13:-:38719060-38719572	CSS0005320	-	-	38719572	-	0	0	0	2.21072	1.88448	2.04857
CSS0005324	3.75627	1.67218e-11	2.6684e-09	up	Chr11:-:8102089-8108680	Chr11:-:8102089-8108680	CSS0005324	-	-	8108680	-	502.466	467.54	465.023	35.4276	35.5939	36.2926
CSS0005327	2.37327	4.44134e-05	0.000240284	up	Chr9:-:105765957-105770455	Chr9:-:105765957-105770455	CSS0005327	-	-	105770455	-	2.44022	2.67815	3.02843	0.42328	0.65603	0.98059
CSS0005328	-3.5833351379946	5.82716e-09	1.76801e-07	down	Chr4:+:163195598-163196583	Chr4:+:163195598-163196583	CSS0005328	-	-	163196583	-	6.77195	6.23992	5.34097	79.7091	80.6866	70.7043
CSS0005346	-4.74992626430126	8.16136e-05	0.000398644	down	Contig118:+:44917-52498	Contig118:+:44917-52498	CSS0005346	-	-	52498	-	0	0.07445	0	1.857	2.19071	1.22914
CSS0005348	2.156	4.8148e-12	1.24325e-09	up	Chr5:-:12503311-12508277	Chr5:-:12503311-12508277	CSS0005348	-	-	12508277	-	218.624	229.567	228.152	44.2004	46.2913	45.2296
CSS0005349	2.69716	0.00837547	0.0203785	up	Chr6:-:59859571-59862873	Chr6:-:59859571-59862873	CSS0005349	-	-	59862873	-	1.30463	1.27018	1.21603	0	0.43059	0.84256
CSS0005363	-2.44678762639114	8.77828e-12	1.75518e-09	down	Chr3:-:61908168-61912167	Chr3:-:61908168-61912167	CSS0005363	-	-	61912167	-	331.326	371.472	329.458	1750.17	1831.2	1942.65
CSS0005374	3.46442	1.22524e-06	1.25599e-05	up	Contig300:+:84327-87397	Contig300:+:84327-87397	CSS0005374	-	-	87397	-	20.9041	20.6065	19.0161	1.24644	2.65627	2.88756
CSS0005379	3.88685	2.52359e-05	0.000150218	up	Chr4:-:138054453-138056399	Chr4:-:138054453-138056399	CSS0005379	-	-	138056399	-	2.12322	2.96422	3.45828	0.17372	0.37022	0.16098
CSS0005390	-7.12565529568159	7.36388e-11	7.30351e-09	down	Chr8:+:140186614-140194482	Chr8:+:140186614-140194482	CSS0005390	-	-	140194482	-	1.55929	1.45211	1.36104	233.107	220.474	244.779
CSS0005408	-2.47106366999625	0.0220185	0.0466872	down	Chr13:-:1851896-1854544	Chr13:-:1851896-1854544	CSS0005408	-	-	1854544	-	0.90131	0	0.13919	1.26276	1.1533	1.11442
CSS0005422	5.99753	5.98142e-06	4.57339e-05	up	Chr14:-:51178730-51180213	Chr14:-:51178730-51180213	CSS0005422	-	-	51180213	-	3.55184	2.48979	3.20876	0	0.1313	0
CSS0005440	3.87987	0.000328417	0.00129145	up	Chr5:-:186240657-186253511	Chr5:-:186240657-186253511	CSS0005440	-	-	186253511	-	4.48266	4.5825	6.2995	0	1.03565	0.6755
CSS0005457	3.08496	0.00140824	0.0044409	up	Chr2:+:210205953-210208630	Chr2:+:210205953-210208630	CSS0005457	-	-	210208630	-	0.60464	1.37357	1.01155	0.1748	0.18626	0
CSS0005469	-7.78479598707497	8.98696e-07	9.78194e-06	down	Contig34:-:210326-211077	Contig34:-:210326-211077	CSS0005469	-	-	211077	-	0	0.14978	0	29.3541	25.4489	23.6464
CSS0005478	2.23023	3.94833e-09	1.31339e-07	up	Chr9:-:131585112-131590683	Chr9:-:131585112-131590683	CSS0005478	-	-	131590683	-	56.2803	64.2674	62.1193	13.4351	12.0136	12.1994
CSS0005533	-4.65728132067058	6.72642e-05	0.000339359	down	Chr11:+:86911413-86926260	Chr11:+:86911413-86926260	CSS0005533	-	-	86926260	-	0.05579	0	0	1.16134	0.92809	1.5694
CSS0005538	2.35754	7.77648e-05	0.000383038	up	Contig1051:-:214429-215186	Contig1051:-:214429-215186	CSS0005538	-	-	215186	-	6.78247	5.68623	7.3755	1.47061	1.56699	1.70343
CSS0005542	2.93546	1.84032e-06	1.74119e-05	up	Chr13:+:55327624-55340590	Chr13:+:55327624-55340590	CSS0005542	-	-	55340590	-	3.77605	2.92702	2.80052	0.52149	0.44454	0.45908
CSS0005550	2.15181	1.8459e-05	0.000116104	up	Chr1:-:14054612-14056947	Chr1:-:14054612-14056947	CSS0005550	-	-	14056947	-	8.03072	7.62318	7.55731	1.74126	1.76261	3.12624
CSS0005559	-2.23553430172573	1.06136e-07	1.76786e-06	down	Contig643:-:15110-21048	Contig643:-:15110-21048	CSS0005559	-	-	21048	-	6.41242	8.05926	7.08038	31.5488	31.1383	39.0032
CSS0005560	-3.52801685340442	0.000181498	0.000780142	down	Chr4:+:191864697-191866899	Chr4:+:191864697-191866899	CSS0005560	-	-	191866899	-	0.15951	0.23294	0.16011	3.80433	2.06368	4.24638
CSS0005565	-2.28682126340457	3.23935e-09	1.14305e-07	down	Chr1:-:42616584-42621742	Chr1:-:42616584-42621742	CSS0005565	-	-	42621742	-	13.7291	13.8678	12.8336	61.6198	68.3545	62.1518
CSS0005574	-5.55927871056228	8.30548e-07	9.1771e-06	down	Chr8:+:1948913-1950698	Chr8:+:1948913-1950698	CSS0005574	-	-	1950698	-	1.19081	0.19323	0.59766	37.1805	33.3813	36.6866
CSS0005587	-2.65641933763638	5.06106e-07	6.09183e-06	down	Contig81:-:93406-96965	Contig81:-:93406-96965	CSS0005587	-	-	96965	-	1.49533	1.17407	1.30732	10.7517	8.82631	9.25562
CSS0005590	2.10019	0.00299414	0.00847927	up	Chr5:-:147891326-147892117	Chr5:-:147891326-147892117	CSS0005590	-	-	147892117	-	6.89379	3.25999	6.52448	1.02497	2.73036	1.18724
CSS0005619	-4.11882993355642	0.00038394	0.00147332	down	Chr12:-:89163664-89168303	Chr12:-:89163664-89168303	CSS0005619	-	-	89168303	-	0.03933	0	0.07896	0.64816	1.27224	1.38302
CSS0005630	-4.26811401062624	6.22573e-06	4.7198e-05	down	Chr14:+:62244059-62244980	Chr14:+:62244059-62244980	CSS0005630	-	-	62244980	-	0.18118	0.0882	0.09093	4.39986	4.1022	3.82233
CSS0005644	-2.44153596871463	0.0121629	0.028033	down	Contig280:+:246817-247900	Contig280:+:246817-247900	CSS0005644	-	-	247900	-	1.08331	0	1.08741	3.28844	4.00453	4.08114
CSS0005654	3.73695	6.00695e-08	1.11833e-06	up	Chr13:+:18345732-18346680	Chr13:+:18345732-18346680	CSS0005654	-	-	18346680	-	23.3666	25.8469	25.8777	1.80775	2.33175	2.20416
CSS0005665	-6.98609779945753	1.32097e-06	1.33384e-05	down	Chr5:+:23707582-23709621	Chr5:+:23707582-23709621	CSS0005665	-	-	23709621	-	0	0	0	2.85182	2.01404	2.84239
CSS0005666	-2.65382370823873	0.0206046	0.0441172	down	Chr15:+:109094562-109097956	Chr15:+:109094562-109097956	CSS0005666	-	-	109097956	-	0.46987	0	0	2.03759	0.43423	1.10141
CSS0005673	-2.4305945441256	9.29903e-05	0.000444377	down	Chr3:-:85217587-85219880	Chr3:-:85217587-85219880	CSS0005673	-	-	85219880	-	0.86665	0.9643	0.74565	7.1943	6.29283	5.22385
CSS0005675	4.44446	3.55124e-05	0.000199089	up	Chr7:-:29264153-29265296	Chr7:-:29264153-29265296	CSS0005675	-	-	29265296	-	2.37297	2.10941	2.38195	0	0.19069	0.2073
CSS0005678	3.18842	1.24325e-07	1.99819e-06	up	Chr5:+:65793333-65797270	Chr5:+:65793333-65797270	CSS0005678	-	-	65797270	-	32.4993	39.3756	31.535	4.69777	3.55958	4.23229
CSS0005682	-2.87959371597712	6.14644e-14	6.65771e-11	down	Chr6:+:2002499-2003968	Chr6:+:2002499-2003968	CSS0005682	-	-	2003968	-	389.063	447.315	433.039	3584.21	3566.15	3416.96
CSS0005686	-2.89098003626163	8.54453e-08	1.47858e-06	down	Contig19:-:561845-574282	Contig19:-:561845-574282	CSS0005686	-	-	574282	-	1.19538	1.01833	1.38739	9.26595	9.83871	10.808
CSS0005705	3.29419	0.0011546	0.0037503	up	Chr2:+:4107833-4109141	Chr2:+:4107833-4109141	CSS0005705	-	-	4109141	-	2.07996	1.35002	0.69594	0	0	0
CSS0005742	2.92436	1.84637e-05	0.000116113	up	Chr7:+:36652526-36653984	Chr7:+:36652526-36653984	CSS0005742	-	-	36653984	-	4.64276	5.05194	3.67345	0.8527	0.40382	0.93283
CSS0005748	-2.34432586924137	0.000184829	0.000791603	down	Chr4:+:10125207-10126536	Chr4:+:10125207-10126536	CSS0005748	-	-	10126536	-	6.10593	4.79411	1.58169	22.5493	24.9373	19.5894
CSS0005756	-3.31163104806884	4.56771e-09	1.46696e-07	down	Chr1:+:4694489-4698346	Chr1:+:4694489-4698346	CSS0005756	-	-	4698346	-	7.34588	10.4466	13.0075	98.7874	90.1591	102.238
CSS0005780	-4.75156897178885	8.64154e-05	0.000418439	down	Chr8:+:7699515-7704956	Chr8:+:7699515-7704956	CSS0005780	-	-	7704956	-	0.07222	0	0	0.78296	1.16799	0.90692
CSS0005786	2.66919	2.27321e-06	2.05756e-05	up	Chr12:+:110915904-110916752	Chr12:+:110915904-110916752	CSS0005786	-	-	110916752	-	20.0412	16.6995	20.8421	3.60162	3.0034	4.17183
CSS0005789	7.71144	2.43737e-07	3.40993e-06	up	Chr2:-:53852383-53859350	Chr2:-:53852383-53859350	CSS0005789	-	-	53859350	-	49.6905	55.3571	53.5373	0.21074	0.11228	0.73232
CSS0005795	3.09431	0.0098269	0.023391	up	Chr13:+:66757909-66765364	Chr13:+:66757909-66765364	CSS0005795	-	-	66765364	-	0.22687	0.9277	0.86538	0.27547	0	0.09117
CSS0005808	-4.32461182923174	1.66207e-10	1.2874e-08	down	Chr13:-:111683140-111690916	Chr13:-:111683140-111690916	CSS0005808	-	-	111690916	-	3.16473	3.69739	5.03387	79.4292	77.7508	82.711
CSS0005822	-2.18586041963927	0.00759002	0.0187365	down	Chr2:-:98804418-98806246	Chr2:-:98804418-98806246	CSS0005822	-	-	98806246	-	1.01297	0.08218	0.16947	1.75709	2.02827	1.61125
CSS0005825	-2.83087593267645	0.00434421	0.0116596	down	Chr14:-:37602027-37606215	Chr14:-:37602027-37606215	CSS0005825	-	-	37606215	-	0.17627	0.0429	0	0.64973	0.65158	0.4427
CSS0005839	6.07127	2.4315e-06	2.17666e-05	up	Chr10:+:4994151-4996065	Chr10:+:4994151-4996065	CSS0005839	-	-	4996065	-	4.14277	3.33796	4.87544	0	0	0
CSS0005847	-2.26478415020403	3.55188e-06	2.98594e-05	down	Chr9:+:85590364-85591513	Chr9:+:85590364-85591513	CSS0005847	-	-	85591513	-	2.02488	3.31197	4.2277	17.632	15.2696	17.0874
CSS0005853	3.41095	6.20953e-12	1.47973e-09	up	Chr3:+:14170965-14173484	Chr3:+:14170965-14173484	CSS0005853	-	-	14173484	-	737.984	767.297	737.392	62.661	69.0781	70.6978
CSS0005862	-3.19869120236893	0.000810476	0.00278027	down	Chr9:+:163377804-163379091	Chr9:+:163377804-163379091	CSS0005862	-	-	163379091	-	0	0	0	1.66153	1.01167	1.09976
CSS0005866	2.68184	2.99269e-05	0.000173013	up	Chr12:-:152394662-152401057	Chr12:-:152394662-152401057	CSS0005866	-	-	152401057	-	5.40583	4.11737	3.32222	0.46247	1.20646	0.7204
CSS0005871	3.55546	1.18819e-05	8.03176e-05	up	Chr3:-:71711874-71713346	Chr3:-:71711874-71713346	CSS0005871	-	-	71713346	-	3.92939	4.71827	3.4841	0.45439	0.5447	0.26317
CSS0005914	-2.79295285108851	0.000138282	0.000620654	down	Chr10:-:153740180-153741080	Chr10:-:153740180-153741080	CSS0005914	-	-	153741080	-	2.1311	0.82993	1.2835	15.1561	12.6044	12.8455
CSS0005943	3.77891	0.000926287	0.00311478	up	Chr9:-:47109815-47111751	Chr9:-:47109815-47111751	CSS0005943	-	-	47111751	-	1.35886	0.88198	0.90934	0	0.41859	0
CSS0005992	-2.43155385319139	7.29578e-12	1.65055e-09	down	Chr11:-:75575980-75579018	Chr11:-:75575980-75579018	CSS0005992	-	-	75579018	-	88.5137	83.5887	90.2408	436.855	432.275	405.139
CSS0005999	2.70739	2.32399e-08	5.17576e-07	up	Chr11:+:74683220-74688378	Chr11:+:74683220-74688378	CSS0005999	-	-	74688378	-	43.5208	41.4711	45.3877	5.61504	5.69814	9.08496
CSS0006037	-3.17624274696976	4.13302e-07	5.17279e-06	down	Chr1:-:220262735-220274768	Chr1:-:220262735-220274768	CSS0006037	-	-	220274768	-	1.54234	3.78978	2.94892	26.4986	26.81	24.1271
CSS0006042	-2.02406073874647	0.00660152	0.0166086	down	Chr9:+:14626067-14626361	Chr9:+:14626067-14626361	CSS0006042	-	-	14626361	-	4.72717	1.15059	0.79085	11.958	7.28096	10.2894
CSS0006048	-2.06528577612299	7.54754e-05	0.000373304	down	Chr9:-:130188368-130191765	Chr9:-:130188368-130191765	CSS0006048	-	-	130191765	-	2.78566	1.58205	1.3981	11.2746	8.6884	9.0951
CSS0006049	-2.93152497854385	0.018946	0.0410188	down	Contig379:+:72017-76210	Contig379:+:72017-76210	CSS0006049	-	-	76210	-	0	0.7445	0	0.66321	0.70668	0.94549
CSS0006063	2.73739	3.11862e-05	0.000178962	up	Chr12:+:131691959-131700304	Chr12:+:131691959-131700304	CSS0006063	-	-	131700304	-	2.42482	2.22963	1.84804	0.50629	0.37348	0.31578
CSS0006078	2.45909	3.82059e-07	4.86522e-06	up	Chr10:+:32873850-32875167	Chr10:+:32873850-32875167	CSS0006078	-	-	32875167	-	19.9299	20.021	22.0059	5.34269	3.51617	3.73132
CSS0006081	2.7791	8.0323e-09	2.26789e-07	up	Chr5:-:161006597-161008013	Chr5:-:161006597-161008013	CSS0006081	-	-	161008013	-	38.3801	37.0927	33.159	5.41769	5.92878	4.74896
CSS0006099	6.44123	2.02219e-06	1.87187e-05	up	Chr10:-:160373879-160375247	Chr10:-:160373879-160375247	CSS0006099	-	-	160375247	-	3.19485	4.61209	4.64454	0	0	0
CSS0006104	2.44836	8.35478e-07	9.22018e-06	up	Chr8:-:128240678-128247436	Chr8:-:128240678-128247436	CSS0006104	-	-	128247436	-	48.7249	40.8756	45.4297	7.68346	7.83108	12.7694
CSS0006106	-2.01886958469086	0.0348419	0.0691441	down	Chr7:+:49401352-49401660	Chr7:+:49401352-49401660	CSS0006106	-	-	49401660	-	0.25242	0	0	0.65678	0.46655	1.52151
CSS0006108	2.01724	0.00207106	0.00617689	up	Chr1:-:213621471-213626033	Chr1:-:213621471-213626033	CSS0006108	-	-	213626033	-	1.66182	1.04383	0.96858	0.18597	0.39632	0.5924
CSS0006112	-4.90064909661915	5.76357e-05	0.000297844	down	Chr11:+:30427693-30429310	Chr11:+:30427693-30429310	CSS0006112	-	-	30429310	-	0	0.34675	0.2145	5.62188	5.13457	5.08073
CSS0006114	-2.00841582994103	0.0343533	0.0683494	down	Chr6:+:5015862-5016492	Chr6:+:5015862-5016492	CSS0006114	-	-	5016492	-	0.22413	0	0	0.58317	1.24278	0.45033
CSS0006118	2.14784	0.000109214	0.000507999	up	Chr8:-:129794209-129796863	Chr8:-:129794209-129796863	CSS0006118	-	-	129796863	-	3.97512	4.28855	3.66665	1.3045	1.19143	0.86345
CSS0006148	2.26829	0.00691349	0.0172873	up	Chr4:-:6861668-6862488	Chr4:-:6861668-6862488	CSS0006148	-	-	6862488	-	1.03998	1.01252	2.81858	0.36079	0.19222	0.62686
CSS0006153	-2.19861250870887	1.11474e-11	2.01101e-09	down	Chr6:+:173615530-173622678	Chr6:+:173615530-173622678	CSS0006153	-	-	173622678	-	62.3447	66.3916	67.8185	265.676	267.957	278.636
CSS0006154	-3.05770090391784	0.00611272	0.0155593	down	Contig514:+:859465-861796	Contig514:+:859465-861796	CSS0006154	-	-	861796	-	0.21576	0	0	0.93566	0.39879	1.5173
CSS0006159	-2.48808898426511	0.00952417	0.0227568	down	Contig456:+:430346-436192	Contig456:+:430346-436192	CSS0006159	-	-	436192	-	0.49056	0	0.98483	3.19094	2.26671	3.20331
CSS0006178	-3.61017109926502	4.36681e-06	3.53148e-05	down	Contig821:+:110205-116023	Contig821:+:110205-116023	CSS0006178	-	-	116023	-	0.58822	1.37445	1.53517	16.1212	14.7859	19.1462
CSS0006179	-2.79207989020113	0.0020459	0.00611972	down	Chr2:+:93094441-93105660	Chr2:+:93094441-93105660	CSS0006179	-	-	93105660	-	0.07084	0.96561	0.21333	2.88778	3.20799	1.99275
CSS0006191	-2.00373861888056	2.29925e-08	5.13347e-07	down	Chr12:-:135718166-135720227	Chr12:-:135718166-135720227	CSS0006191	-	-	135720227	-	11.2748	12.3697	9.9662	47.0689	41.6782	44.8846
CSS0006199	2.73024	1.28283e-05	8.58867e-05	up	Chr2:+:75769833-75772221	Chr2:+:75769833-75772221	CSS0006199	-	-	75772221	-	4.76484	4.38689	4.52295	0.85346	0.47863	1.35279
CSS0006222	-2.39251446143568	0.0168008	0.0370821	down	Chr1:+:184445240-184446550	Chr1:+:184445240-184446550	CSS0006222	-	-	184446550	-	0.07761	0.07556	0	0.80774	0.21517	0.77968
CSS0006227	2.2141	0.000426755	0.0016103	up	Chr13:-:57023588-57025306	Chr13:-:57023588-57025306	CSS0006227	-	-	57025306	-	1.13436	0.97187	1.00201	0.35418	0.29353	0.18233
CSS0006228	3.99109	0.000202141	0.000853879	up	Chr1:+:71480416-71482755	Chr1:+:71480416-71482755	CSS0006228	-	-	71482755	-	0.7558	0.9198	1.74492	0.09833	0.10477	0.03796
CSS0006235	4.04853	3.5483e-07	4.58381e-06	up	Chr13:+:80362542-80367823	Chr13:+:80362542-80367823	CSS0006235	-	-	80367823	-	20.982	24.2767	18.467	0.989	1.54561	1.9093
CSS0006244	-2.63629088184152	6.73379e-09	1.98597e-07	down	Contig690:-:8152-14607	Contig690:-:8152-14607	CSS0006244	-	-	14607	-	9.05338	9.26632	9.90323	63.2186	55.5628	63.0827
CSS0006251	2.81126	0.000254382	0.00103599	up	Chr12:+:146434460-146435194	Chr12:+:146434460-146435194	CSS0006251	-	-	146435194	-	2.03682	1.63309	2.1648	0.20783	0.33217	0.48146
CSS0006258	-2.42124917206515	0.00845918	0.0205501	down	Chr14:-:30041943-30042518	Chr14:-:30041943-30042518	CSS0006258	-	-	30042518	-	0	0	0.13593	0.58722	0.62571	0.54415
CSS0006263	-3.16885923034548	5.24205e-06	4.09747e-05	down	Chr13:-:96176114-96178946	Chr13:-:96176114-96178946	CSS0006263	-	-	96178946	-	0.54166	0.87892	1.26865	9.86532	8.84333	10.4296
CSS0006272	3.68561	0.000592065	0.00212954	up	Chr1:-:165419657-165421044	Chr1:-:165419657-165421044	CSS0006272	-	-	165421044	-	0.71723	1.92029	0.89993	0.15551	0	0
CSS0006289	2.00928	0.002168	0.0064194	up	Chr2:-:1064917-1079957	Chr2:-:1064917-1079957	CSS0006289	-	-	1079957	-	1.18179	0.75231	0.63876	0.3548	0.25203	0.18265
CSS0006290	3.79322	0.000383525	0.00147204	up	Chr9:-:8190895-8193305	Chr9:-:8190895-8193305	CSS0006290	-	-	8193305	-	2.62621	1.7898	1.05446	0	0.2427	0
CSS0006346	-3.64283950371361	0.00165965	0.00510754	down	Chr1:+:19503331-19511160	Chr1:+:19503331-19511160	CSS0006346	-	-	19511160	-	0	0.23223	0	0.74475	0.70538	0.81473
CSS0006369	3.61402	0.00194412	0.00585989	up	Chr11:-:71758454-71759680	Chr11:-:71758454-71759680	CSS0006369	-	-	71759680	-	1.58921	0.68079	0.31905	0.05513	0.05875	0.12772
CSS0006375	-2.08396540683888	0.0165133	0.0365673	down	Chr4:+:94808661-94809423	Chr4:+:94808661-94809423	CSS0006375	-	-	94809423	-	0.11555	0.1125	0	0.80175	0.64072	0.46434
CSS0006388	-5.90769484374613	8.51836e-06	6.1081e-05	down	Chr10:-:160874438-160874930	Chr10:-:160874438-160874930	CSS0006388	-	-	160874930	-	0	0	0.38952	16.1547	19.0066	23.7802
CSS0006414	-3.6963394348287	4.81847e-09	1.52692e-07	down	Chr4:-:185188600-185190091	Chr4:-:185188600-185190091	CSS0006414	-	-	185190091	-	5.54534	6.54949	8.48639	86.5704	98.1249	83.9287
CSS0006416	2.20898	3.51773e-05	0.000197551	up	Chr3:+:1899577-1901052	Chr3:+:1899577-1901052	CSS0006416	-	-	1901052	-	3.25919	3.82217	3.79201	0.8994	1.09526	0.89297
CSS0006417	-2.82985871673999	6.18542e-05	0.000315764	down	Chr10:+:97768917-97777888	Chr10:+:97768917-97777888	CSS0006417	-	-	97777888	-	0.88509	1.07714	0.88844	6.71681	9.20189	11.2257
CSS0006467	-4.56869922368729	1.70411e-06	1.63789e-05	down	Contig1052:+:339986-345065	Contig1052:+:339986-345065	CSS0006467	-	-	345065	-	0.15145	0.1966	0.25338	6.48019	6.57831	5.47744
CSS0006470	2.72215	0.000104948	0.000491199	up	Chr7:+:183036357-183037611	Chr7:+:183036357-183037611	CSS0006470	-	-	183037611	-	2.49097	2.12204	1.79716	0.40508	0.28775	0.46921
CSS0006477	-4.55431830789037	5.48301e-06	4.25142e-05	down	Chr3:-:78046285-78052849	Chr3:-:78046285-78052849	CSS0006477	-	-	78052849	-	0.14634	0.23746	0.93032	9.05356	10.0526	9.11479
CSS0006484	-2.24972242241863	3.04904e-08	6.42616e-07	down	Contig116:-:334006-336221	Contig116:-:334006-336221	CSS0006484	-	-	336221	-	9.61192	11.8894	7.59212	46.0552	44.8507	45.3526
CSS0006488	-5.48028411418273	2.85798e-05	0.000166274	down	Chr12:-:89629059-89629847	Chr12:-:89629059-89629847	CSS0006488	-	-	89629847	-	0	0	0	3.14878	3.78807	1.76482
CSS0006495	-2.33312649549206	0.000943178	0.00316295	down	Chr1:+:149908007-149912727	Chr1:+:149908007-149912727	CSS0006495	-	-	149912727	-	0.13589	0.0882	0.18187	0.74641	0.96276	1.27411
CSS0006514	-2.1024014655025	6.81733e-11	6.99455e-09	down	Chr14:-:113388116-113388862	Chr14:-:113388116-113388862	CSS0006514	-	-	113388862	-	52.2077	49.3042	45.6976	192.71	190.77	194.059
CSS0006548	-3.04225373756098	0.000225343	0.000935092	down	Chr4:+:186166087-186179521	Chr4:+:186166087-186179521	CSS0006548	-	-	186179521	-	0.29545	0.17259	0.41519	2.25493	3.87711	3.7398
CSS0006557	-2.38712218213731	0.0155704	0.0347288	down	Contig980:-:737527-738104	Contig980:-:737527-738104	CSS0006557	-	-	738104	-	2.16662	1.0547	0	5.63732	4.33824	5.07875
CSS0006578	2.75378	0.00269205	0.00774092	up	Chr7:+:29658396-29658835	Chr7:+:29658396-29658835	CSS0006578	-	-	29658835	-	4.06241	4.74616	7.88375	1.64422	1.75198	0.27208
CSS0006594	-6.49974084333625	9.88843e-07	1.0548e-05	down	Chr2:+:95610680-95611767	Chr2:+:95610680-95611767	CSS0006594	-	-	95611767	-	0	0	0	3.28987	4.08973	4.04888
CSS0006598	-2.46985359029256	0.00058761	0.00211628	down	Chr7:-:134839479-134840405	Chr7:-:134839479-134840405	CSS0006598	-	-	134840405	-	0.33656	0.16384	0.33784	1.89735	1.86619	2.95849
CSS0006602	2.69257	0.000561781	0.00203557	up	Chr10:-:37411018-37412196	Chr10:-:37411018-37412196	CSS0006602	-	-	37412196	-	3.07782	1.57713	2.35776	0.28099	0.2994	0.73232
CSS0006607	2.76086	2.80317e-07	3.79255e-06	up	Chr10:-:89736992-89747737	Chr10:-:89736992-89747737	CSS0006607	-	-	89747737	-	4.00848	4.14654	4.07955	0.65185	0.74603	0.67116
CSS0006609	-4.1398734001845	1.61532e-10	1.26622e-08	down	Chr7:-:37180491-37183810	Chr7:-:37180491-37183810	CSS0006609	-	-	37183810	-	10.3728	11.9351	9.60079	180.278	189.105	200.158
CSS0006631	-2.28735970444261	5.72681e-05	0.000296287	down	Chr5:+:4066985-4074117	Chr5:+:4066985-4074117	CSS0006631	-	-	4074117	-	0.86158	0.44409	0.81397	4.61535	4.49631	3.56403
CSS0006633	3.04293	1.07193e-05	7.37982e-05	up	Chr14:-:45099660-45111771	Chr14:-:45099660-45111771	CSS0006633	-	-	45111771	-	2.63805	1.79787	2.23612	0.30506	0.37923	0.26502
CSS0006643	-3.56162596256343	0.000299757	0.00119412	down	Chr2:+:36069767-36074564	Chr2:+:36069767-36074564	CSS0006643	-	-	36074564	-	0.06915	0.26929	0.13882	2.75869	1.78926	4.0985
CSS0006650	-3.11176080793043	0.00129568	0.00413407	down	Chr1:-:204393501-204395891	Chr1:-:204393501-204395891	CSS0006650	-	-	204395891	-	0.07153	0.06964	0	0.46525	0.5949	0.57484
CSS0006680	-2.50211560283198	0.0121424	0.0279929	down	Contig1213:-:113130-128601	Contig1213:-:113130-128601	CSS0006680	-	-	128601	-	0.25552	0.18658	0	0.72025	0.64938	1.34768
CSS0006685	-2.16501366617374	0.0403333	0.078418	down	Chr2:+:62544914-62545530	Chr2:+:62544914-62545530	CSS0006685	-	-	62545530	-	1.45451	0.17701	0	1.2615	2.85638	1.82652
CSS0006729	-2.70280718522967	6.3991e-05	0.000324942	down	Chr7:+:3656188-3665223	Chr7:+:3656188-3665223	CSS0006729	-	-	3665223	-	0.7558	0.95659	0.30346	5.50622	4.8194	5.16311
CSS0006732	2.63535	1.79291e-11	2.81972e-09	up	Contig539:+:1348570-1353210	Contig539:+:1348570-1353210	CSS0006732	-	-	1353210	-	107.784	113.048	114.121	17.0762	15.4894	17.3959
CSS0006735	4.00695	1.92031e-08	4.43708e-07	up	Chr7:+:98769072-98774422	Chr7:+:98769072-98774422	CSS0006735	-	-	98774422	-	47.7413	51.8969	43.6485	3.69257	2.09844	3.76391
CSS0006741	-3.64072486065325	0.000780022	0.00269286	down	Chr12:-:132149663-132151779	Chr12:-:132149663-132151779	CSS0006741	-	-	132151779	-	0.46846	0.07601	0	2.1669	1.876	2.03934
CSS0006750	-2.64452541027854	2.12333e-07	3.05427e-06	down	Chr4:+:34969944-34983552	Chr4:+:34969944-34983552	CSS0006750	-	-	34983552	-	0.51632	0.35746	0.62193	3.42319	3.4991	3.19287
CSS0006766	3.04527	2.68067e-05	0.000157859	up	Contig272:+:55668-62460	Contig272:+:55668-62460	CSS0006766	-	-	62460	-	10.1029	11.9805	18.9366	2.20094	1.15047	2.11648
CSS0006767	-2.04376177544769	0.000543798	0.00198151	down	Chr10:-:1289137-1292925	Chr10:-:1289137-1292925	CSS0006767	-	-	1292925	-	0.79052	0.5131	0.52901	4.1899	2.84105	3.00019
CSS0006773	2.39539	0.00411293	0.0111376	up	Contig774:+:266805-267749	Contig774:+:266805-267749	CSS0006773	-	-	267749	-	0.74284	0.40179	0.6628	0.21476	0.07628	0.16584
CSS0006794	7.1843	7.92488e-07	8.84129e-06	up	Chr11:+:62068430-62070604	Chr11:+:62068430-62070604	CSS0006794	-	-	62070604	-	50.6769	46.6572	45.0078	0.09555	0.50905	0.8854
CSS0006797	4.26346	0.000135456	0.000610117	up	Contig86:+:137658-139575	Contig86:+:137658-139575	CSS0006797	-	-	139575	-	2.15168	1.833	1.70986	0.38878	0	0.09007
CSS0006809	-2.02693089136412	0.00462282	0.0122939	down	Chr9:+:102020972-102027144	Chr9:+:102020972-102027144	CSS0006809	-	-	102027144	-	0.13436	0.19622	0.67436	1.28187	1.61423	1.88977
CSS0006814	2.72573	1.99878e-11	3.01665e-09	up	Chr1:+:187717091-187718257	Chr1:+:187717091-187718257	CSS0006814	-	-	187718257	-	271.325	292.491	274.507	40.3405	37.3633	39.778
CSS0006844	-5.26046978728582	8.11266e-08	1.4222e-06	down	Chr3:+:182588521-182589035	Chr3:+:182588521-182589035	CSS0006844	-	-	182589035	-	1.16415	1.13341	0.77904	49.1373	47.3371	47.1706
CSS0006886	-4.10997695422784	1.34927e-08	3.34e-07	down	Chr4:+:134088196-134093594	Chr4:+:134088196-134093594	CSS0006886	-	-	134093594	-	1.48738	1.6798	1.13469	26.9869	25.6216	29.4664
CSS0006896	2.32507	0.00868853	0.0210186	up	Chr7:+:174029925-174037950	Chr7:+:174029925-174037950	CSS0006896	-	-	174037950	-	20.4281	20.2277	13.8645	18.8246	2.35981	1.16604
CSS0006897	3.12628	1.08581e-08	2.83798e-07	up	Chr11:+:46256611-46268726	Chr11:+:46256611-46268726	CSS0006897	-	-	46268726	-	26.111	26.5079	27.386	3.67757	2.4749	3.64325
CSS0006944	2.39081	1.82745e-06	1.72993e-05	up	Chr9:+:105503387-105506365	Chr9:+:105503387-105506365	CSS0006944	-	-	105506365	-	8.40984	9.16799	7.54997	1.95188	1.42302	2.2014
CSS0006957	-2.87438691542479	0.000376426	0.00144868	down	Chr5:+:114625044-114625689	Chr5:+:114625044-114625689	CSS0006957	-	-	114625689	-	0.44444	1.94714	0.44612	7.90189	9.03586	7.14373
CSS0006974	2.39536	0.00970369	0.0231424	up	Chr11:+:71556542-71557852	Chr11:+:71556542-71557852	CSS0006974	-	-	71557852	-	0.82237	0.5543	0.25399	0.05486	0.11692	0.2542
CSS0006976	-2.65386529665316	0.000570889	0.00206396	down	Chr1:+:151127172-151127690	Chr1:+:151127172-151127690	CSS0006976	-	-	151127690	-	0.30057	0.14632	0.30171	3.38891	2.36105	2.1137
CSS0006987	3.5802	0.000101585	0.000477971	up	Chr1:+:138978236-138979788	Chr1:+:138978236-138979788	CSS0006987	-	-	138979788	-	3.48207	6.32822	6.05845	0.40267	0.64358	0.46642
CSS0006988	2.51129	2.66591e-05	0.000157171	up	Chr5:-:188808688-188810099	Chr5:-:188808688-188810099	CSS0006988	-	-	188810099	-	7.2578	6.35058	8.76079	1.91231	1.86784	1.01524
CSS0006992	2.13352	0.000470924	0.00175063	up	Chr2:-:208594478-208596458	Chr2:-:208594478-208596458	CSS0006992	-	-	208596458	-	10.5791	11.9581	6.2095	2.72147	3.6455	1.44106
CSS0006994	-3.66413928244152	0.000372977	0.00143835	down	Chr3:-:61217303-61218116	Chr3:-:61217303-61218116	CSS0006994	-	-	61218116	-	0	0.11773	0	1.36345	1.2293	1.21485
CSS0007009	-2.31828853803547	8.30978e-08	1.44823e-06	down	Chr10:+:107129285-107130443	Chr10:+:107129285-107130443	CSS0007009	-	-	107130443	-	7.35338	10.8666	8.69931	49.9957	45.3847	46.6981
CSS0007010	-4.6811788497264	3.8495e-05	0.000213004	down	Chr9:-:81543607-81548214	Chr9:-:81543607-81548214	CSS0007010	-	-	81548214	-	0	0.19323	0	4.64756	4.0351	4.18706
CSS0007021	-2.00946945036111	4.53509e-08	8.90117e-07	down	Chr7:-:25838897-25841646	Chr7:-:25838897-25841646	CSS0007021	-	-	25841646	-	35.1677	29.4429	40.6578	129.124	121.527	146.268
CSS0007025	-2.91427693599263	0.000461112	0.00172087	down	Contig1039:+:552973-560582	Contig1039:+:552973-560582	CSS0007025	-	-	560582	-	1.39461	0.96984	0.29998	5.35654	8.83758	9.00664
CSS0007050	6.08869	3.09828e-11	4.03817e-09	up	Chr4:-:44921311-44923321	Chr4:-:44921311-44923321	CSS0007050	-	-	44923321	-	526.466	517.788	558.18	6.74071	8.89262	9.75987
CSS0007068	-2.77568847084327	3.91471e-06	3.22808e-05	down	Chr1:+:114229399-114239284	Chr1:+:114229399-114239284	CSS0007068	-	-	114239284	-	0.43111	0.38744	0.49932	3.73904	4.10668	3.33154
CSS0007078	2.26158	6.80019e-05	0.000342115	up	Chr3:-:26515809-26516545	Chr3:-:26515809-26516545	CSS0007078	-	-	26516545	-	9.20477	9.59059	8.59124	1.68069	3.73093	1.94678
CSS0007085	2.67783	4.8636e-09	1.53577e-07	up	Chr12:+:159430738-159434699	Chr12:+:159430738-159434699	CSS0007085	-	-	159434699	-	26.3492	29.0209	28.1655	5.0896	3.69925	4.29465
CSS0007118	-5.0470748875546	9.74128e-05	0.000461317	down	Contig211:-:290959-298731	Contig211:-:290959-298731	CSS0007118	-	-	298731	-	0	0	0	4.63871	1.64758	2.23879
CSS0007128	-2.2991422187402	0.0109179	0.0255992	down	Contig575:-:167700-171454	Contig575:-:167700-171454	CSS0007128	-	-	171454	-	0.33333	0.48679	0.83647	1.73456	5.08267	6.36239
CSS0007156	-2.40695783605049	0.0185967	0.0403606	down	Contig1054:+:359854-360078	Contig1054:+:359854-360078	CSS0007156	-	-	360078	-	0.69332	0	1.04392	6.01314	3.52398	1.74128
CSS0007161	-3.18123801547447	1.13122e-06	1.17682e-05	down	Chr13:+:97490741-97495857	Chr13:+:97490741-97495857	CSS0007161	-	-	97495857	-	1.21973	0.75001	0.64439	8.79701	9.49221	9.54482
CSS0007175	4.44189	7.64724e-05	0.00037766	up	Chr7:-:157583123-157583859	Chr7:-:157583123-157583859	CSS0007175	-	-	157583859	-	13.6607	10.7258	14.1548	1.52877	0	0.8854
CSS0007188	2.00164	1.34177e-10	1.10004e-08	up	Chr9:+:86465563-86469984	Chr9:+:86465563-86469984	CSS0007188	-	-	86469984	-	230.009	209.786	210.014	46.1622	51.0577	47.8032
CSS0007207	-2.39853063505103	0.00123989	0.00398344	down	Chr3:+:19383944-19388519	Chr3:+:19383944-19388519	CSS0007207	-	-	19388519	-	0.69704	0.13573	0.34984	2.3577	1.93248	3.15112
CSS0007210	-2.98774334334086	2.12237e-08	4.80592e-07	down	Contig793:+:83653-92690	Contig793:+:83653-92690	CSS0007210	-	-	92690	-	5.87558	3.36075	4.42338	35.8623	37.4661	37.2605
CSS0007213	2.40476	4.64301e-14	5.53215e-11	up	Chr6:-:42639002-42646710	Chr6:-:42639002-42646710	CSS0007213	-	-	42646710	-	1163.59	1325.48	1299.57	257.449	258.399	266.757
CSS0007218	3.06148	1.05824e-05	7.29965e-05	up	Chr14:+:24679968-24685685	Chr14:+:24679968-24685685	CSS0007218	-	-	24685685	-	4.75679	6.97849	6.99869	0.90423	1.02371	0.72008
CSS0007262	-3.49537983572637	7.58734e-07	8.54742e-06	down	Chr9:+:154036856-154051162	Chr9:+:154036856-154051162	CSS0007262	-	-	154051162	-	0.64558	1.14279	1.76735	14.6596	13.0712	14.7989
CSS0007277	2.04938	0.0020282	0.00607695	up	Chr4:+:67888493-67890903	Chr4:+:67888493-67890903	CSS0007277	-	-	67890903	-	0.70954	1.28291	1.17008	0.26373	0.23418	0.50915
CSS0007290	3.86376	0.000108594	0.000505696	up	Chr12:+:140224278-140233860	Chr12:+:140224278-140233860	CSS0007290	-	-	140233860	-	1.26174	0.96785	0.72921	0.1658	0.07067	0.03841
CSS0007296	-8.33420771261495	3.10726e-07	4.12283e-06	down	Chr15:-:36293261-36295570	Chr15:-:36293261-36295570	CSS0007296	-	-	36295570	-	0	0.27816	0	76.0729	64.9526	68.3119
CSS0007325	2.20382	0.0148865	0.0333993	up	Chr9:-:143218710-143220667	Chr9:-:143218710-143220667	CSS0007325	-	-	143220667	-	1.75672	0.68413	1.05802	0	0.32469	0.70593
CSS0007349	-2.12710384983326	1.75698e-12	5.86945e-10	down	Chr7:+:62656099-62666541	Chr7:+:62656099-62666541	CSS0007349	-	-	62666541	-	206.842	218.324	236.67	974.802	944.907	947.034
CSS0007388	2.0131	0.00204873	0.00612664	up	Contig229:-:97472-99458	Contig229:-:97472-99458	CSS0007388	-	-	99458	-	0.44409	0.62889	0.4863	0.10504	0.14924	0.20279
CSS0007400	-4.27349964614083	1.7339e-06	1.66028e-05	down	Contig186:-:270421-273591	Contig186:-:270421-273591	CSS0007400	-	-	273591	-	2.88883	3.89429	3.68048	59.3605	91.7961	70.5443
CSS0007418	2.28577	3.71222e-09	1.26495e-07	up	Chr7:+:71689052-71691859	Chr7:+:71689052-71691859	CSS0007418	-	-	71691859	-	385.177	464.226	473.307	80.5928	85.2816	78.6803
CSS0007424	2.49343	1.75021e-10	1.32265e-08	up	Chr13:+:66192570-66193415	Chr13:+:66192570-66193415	CSS0007424	-	-	66193415	-	115.707	121.987	123.641	19.031	20.1078	21.3956
CSS0007429	2.19933	0.040978	0.0794549	up	Chr6:-:50647206-50653614	Chr6:-:50647206-50653614	CSS0007429	-	-	50653614	-	10.415	2.14641	1.22096	0.85714	0.56204	1.06921
CSS0007445	-2.01277242286138	3.00832e-08	6.38175e-07	down	Chr7:+:4378539-4381103	Chr7:+:4378539-4381103	CSS0007445	-	-	4381103	-	7.14069	6.14996	8.68399	29.8143	28.1304	27.4988
CSS0007448	5.66354	2.97378e-09	1.06725e-07	up	Chr15:-:15259113-15260903	Chr15:-:15259113-15260903	CSS0007448	-	-	15260903	-	282.924	233.607	272.632	6.24058	5.05368	4.72267
CSS0007498	-2.63365321234052	4.01371e-11	4.76644e-09	down	Chr14:-:67159696-67169924	Chr14:-:67159696-67169924	CSS0007498	-	-	67169924	-	30.7156	28.5702	25.9361	159.069	153.327	166.191
CSS0007574	-2.71185247186808	0.000819428	0.00280641	down	Chr7:-:177751114-177751590	Chr7:-:177751114-177751590	CSS0007574	-	-	177751590	-	0.2653	1.03318	0.26631	4.6019	6.37455	4.26437
CSS0007588	2.75756	2.44635e-08	5.39116e-07	up	Chr3:-:20292108-20292968	Chr3:-:20292108-20292968	CSS0007588	-	-	20292968	-	64.4234	64.8502	66.5151	9.37891	7.97362	13.4063
CSS0007625	-4.13437408440604	0.00011051	0.000513079	down	Chr9:+:53744278-53754485	Chr9:+:53744278-53754485	CSS0007625	-	-	53754485	-	0.05702	0	0.05723	0.81593	0.9221	0.88783
CSS0007640	2.08939	0.00216	0.00640156	up	Contig329:-:98826-103357	Contig329:-:98826-103357	CSS0007640	-	-	103357	-	1.02968	0.75187	0.67183	0.40187	0.19031	0.15516
CSS0007651	2.92282	1.38869e-10	1.13331e-08	up	Chr10:-:165483482-165488257	Chr10:-:165483482-165488257	CSS0007651	-	-	165488257	-	119.123	135.862	133.87	14.6499	17.0894	16.4701
CSS0007656	2.24378	3.74004e-05	0.000207751	up	Chr6:-:111483442-111486587	Chr6:-:111483442-111486587	CSS0007656	-	-	111486587	-	2.32239	3.00556	2.55862	0.41758	0.91607	0.76821
CSS0007668	3.08048	0.000110853	0.000514201	up	Chr11:+:72020397-72022789	Chr11:+:72020397-72022789	CSS0007668	-	-	72022789	-	3.28871	3.98723	3.30117	0.80725	0.74547	0.18701
CSS0007690	-3.22340610831368	6.16484e-07	7.16392e-06	down	Chr3:-:3131333-3134051	Chr3:-:3131333-3134051	CSS0007690	-	-	3134051	-	0.57476	1.02042	0.57694	6.89088	7.71744	8.55924
CSS0007702	-3.34225310373134	0.00249929	0.00725538	down	Chr6:-:169310654-169312463	Chr6:-:169310654-169312463	CSS0007702	-	-	169312463	-	0	0.14382	0	1.79369	1.63822	0.59362
CSS0007705	-4.53240925009556	3.33551e-11	4.23517e-09	down	Contig687:-:109147-113737	Contig687:-:109147-113737	CSS0007705	-	-	113737	-	15.7656	15.08	17.4912	382.378	386.48	381.508
CSS0007721	-2.88158155255996	2.1646e-08	4.88779e-07	down	Chr8:+:145906728-145908238	Chr8:+:145906728-145908238	CSS0007721	-	-	145908238	-	20.2874	22.2447	34.4018	165.532	188.941	188.375
CSS0007722	-10.3434946108719	7.61247e-08	1.35175e-06	down	Chr11:-:70177724-70182395	Chr11:-:70177724-70182395	CSS0007722	-	-	70182395	-	0	0	0	32.148	37.8265	35.0022
CSS0007730	2.05018	0.00142391	0.004482	up	Chr12:-:132154655-132157334	Chr12:-:132154655-132157334	CSS0007730	-	-	132157334	-	2.57971	2.21611	1.98019	0.78966	1.26213	0.25408
CSS0007744	2.97435	0.0001522	0.00067216	up	Contig447:-:152967-156873	Contig447:-:152967-156873	CSS0007744	-	-	156873	-	2.91583	3.86396	4.87812	1.05371	0.2994	0.56958
CSS0007745	4.58355	3.22609e-12	9.09916e-10	up	Chr9:-:59548673-59560708	Chr9:-:59548673-59560708	CSS0007745	-	-	59560708	-	303.816	289.784	314.027	11.9103	11.764	12.8659
CSS0007762	2.40522	8.32496e-10	4.08197e-08	up	Chr10:-:95463486-95466542	Chr10:-:95463486-95466542	CSS0007762	-	-	95466542	-	434.944	499.16	536.471	81.1353	79.9408	89.3426
CSS0007804	-2.0837069802185	0.00437645	0.0117339	down	Chr2:+:78858424-78861798	Chr2:+:78858424-78861798	CSS0007804	-	-	78861798	-	0.28493	0.62415	0.286	1.35914	2.76477	2.93395
CSS0007818	2.3859	2.57166e-06	2.27817e-05	up	Chr15:+:94814800-94817455	Chr15:+:94814800-94817455	CSS0007818	-	-	94817455	-	3.29486	3.87859	3.42761	0.90925	0.60898	0.87265
CSS0007834	-2.93964505485494	2.11159e-05	0.000129533	down	Chr9:-:74887035-74890828	Chr9:-:74887035-74890828	CSS0007834	-	-	74890828	-	1.15356	1.90063	1.42514	13.7759	10.4965	17.4723
CSS0007841	-2.23288027517965	0.00256463	0.0074187	down	Contig257:+:525142-527970	Contig257:+:525142-527970	CSS0007841	-	-	527970	-	0.14525	0.28283	0.1458	1.63766	1.20807	2.18877
CSS0007858	2.50219	0.0153277	0.0342624	up	Chr14:+:61109846-61110436	Chr14:+:61109846-61110436	CSS0007858	-	-	61110436	-	0.39593	0.64246	0.66238	0	0	0.53034
CSS0007866	-2.14532412771009	1.63415e-06	1.58515e-05	down	Chr5:-:32829666-32832887	Chr5:-:32829666-32832887	CSS0007866	-	-	32832887	-	2.14228	1.83289	1.30327	7.57273	9.17892	8.6086
CSS0007873	8.30225	2.09136e-07	3.01556e-06	up	Chr14:+:53045428-53046497	Chr14:+:53045428-53046497	CSS0007873	-	-	53046497	-	107.663	118.424	114.969	0.59602	0.10585	0.80544
CSS0007898	2.6884	2.76638e-11	3.78508e-09	up	Chr2:+:78663583-78671026	Chr2:+:78663583-78671026	CSS0007898	-	-	78671026	-	68.7285	74.3899	74.357	10.6562	10.6196	9.8085
CSS0007900	-3.85323455809301	1.85278e-13	1.29858e-10	down	Chr3:-:186301613-186302431	Chr3:-:186301613-186302431	CSS0007900	-	-	186302431	-	186.936	161.749	165.461	2497.56	2514.44	2554.99
CSS0007917	-4.4101861057326	0.000183672	0.000787737	down	Chr9:+:29530985-29531553	Chr9:+:29530985-29531553	CSS0007917	-	-	29531553	-	1.52938	0.37225	0.38379	16.2488	34.9807	21.51
CSS0007940	2.57179	5.83798e-05	0.000301124	up	Chr12:+:111938837-111945357	Chr12:+:111938837-111945357	CSS0007940	-	-	111945357	-	2.16294	3.69594	2.96869	0.49769	0.6119	0.66518
CSS0007951	-3.16613317565836	0.00357964	0.00989507	down	Contig138:+:96455-96913	Contig138:+:96455-96913	CSS0007951	-	-	96913	-	0.16993	0.82722	0	2.94762	2.04152	4.78
CSS0007979	-2.27316562911655	0.000111377	0.000516297	down	Chr12:-:140593520-140594079	Chr12:-:140593520-140594079	CSS0007979	-	-	140594079	-	1.13041	1.57223	1.13469	7.84323	7.01414	9.89612
CSS0007995	-3.31421725856978	0.001062	0.00349722	down	Contig1220:+:261854-263431	Contig1220:+:261854-263431	CSS0007995	-	-	263431	-	0.44827	0	0.44996	3.11025	3.45218	3.00221
CSS0007996	-2.27329308592604	0.0119465	0.0276001	down	Chr1:-:87441205-87442153	Chr1:-:87441205-87442153	CSS0007996	-	-	87442153	-	0.24299	0.47314	0	2.10741	1.79642	1.22053
CSS0008008	4.73374	9.70171e-12	1.84315e-09	up	Chr6:-:108286992-108289941	Chr6:-:108286992-108289941	CSS0008008	-	-	108289941	-	218.713	219.217	225.418	8.8648	8.62043	7.67627
CSS0008016	4.90537	0.0188409	0.0408262	up	Chr7:+:12387806-12393599	Chr7:+:12387806-12393599	CSS0008016	-	-	12393599	-	0.5306	2.68626	7.40329	0.09204	0.19614	0
CSS0008022	-2.34568287966904	7.21028e-08	1.29709e-06	down	Chr3:+:175762836-175769194	Chr3:+:175762836-175769194	CSS0008022	-	-	175769194	-	2.57846	2.87646	2.91175	16.4461	14.3468	15.8119
CSS0008027	-2.04483417391884	0.00341969	0.00950666	down	Chr8:+:5207142-5207717	Chr8:+:5207142-5207717	CSS0008027	-	-	5207717	-	0.2653	0.77488	0.53261	2.76114	3.18728	4.26437
CSS0008043	2.16437	4.02174e-07	5.07258e-06	up	Chr10:+:68300439-68303687	Chr10:+:68300439-68303687	CSS0008043	-	-	68303687	-	4.79575	5.19373	5.57116	1.33193	1.14534	1.40746
CSS0008048	2.76148	0.000655167	0.00231825	up	Chr8:-:99122917-99127166	Chr8:-:99122917-99127166	CSS0008048	-	-	99127166	-	4.17848	4.61702	2.03058	0.86286	0.27582	0.8662
CSS0008062	-2.57594778785923	4.41562e-11	5.15722e-09	down	Contig135:-:1259861-1295703	Contig135:-:1259861-1295703	CSS0008062	-	-	1295703	-	8.09389	8.87226	8.73827	48.5075	46.4938	49.6061
CSS0008080	-10.6586376950874	7.10044e-09	2.06514e-07	down	Chr1:+:174287884-174290593	Chr1:+:174287884-174290593	CSS0008080	-	-	174290593	-	0	0	0	87.2605	87.8388	92.4501
CSS0008086	8.7673	8.84453e-07	9.64748e-06	up	Chr4:-:40699315-40702355	Chr4:-:40699315-40702355	CSS0008086	-	-	40702355	-	33.8415	38.8796	31.1237	0	0.27874	0.0606
CSS0008095	-2.94935917416841	3.37818e-10	2.10371e-08	down	Chr11:+:13249056-13268044	Chr11:+:13249056-13268044	CSS0008095	-	-	13268044	-	5.46973	4.79276	4.50217	35.3894	37.9447	37.3656
CSS0008096	-2.22717621946482	0.00235404	0.0068898	down	Chr9:+:64875907-64881453	Chr9:+:64875907-64881453	CSS0008096	-	-	64881453	-	0.26262	0.38353	0.13181	1.36662	2.30564	2.11065
CSS0008120	2.6765	0.00466859	0.0123981	up	Chr13:+:90946893-90947933	Chr13:+:90946893-90947933	CSS0008120	-	-	90947933	-	0.97404	1.31306	3.45967	0.58485	0.20773	0.22582
CSS0008124	-3.30000442297419	1.47946e-07	2.28833e-06	down	Chr15:-:2359352-2361725	Chr15:-:2359352-2361725	CSS0008124	-	-	2361725	-	6.6422	4.24961	8.38181	69.4584	61.0325	71.8756
CSS0008126	2.96128	0.000265807	0.00107639	up	Chr1:-:110742054-110744327	Chr1:-:110742054-110744327	CSS0008126	-	-	110744327	-	0.82277	0.58743	0.936	0.09514	0.10138	0.16531
CSS0008133	-4.75999036120881	5.88123e-05	0.00030283	down	Chr10:+:150261873-150264635	Chr10:+:150261873-150264635	CSS0008133	-	-	150264635	-	0	0.03745	0	0.66714	0.95966	1.08186
CSS0008144	3.73553	1.12535e-10	9.7358e-09	up	Chr4:+:128016337-128025217	Chr4:+:128016337-128025217	CSS0008144	-	-	128025217	-	76.2559	78.528	75.9003	4.77234	6.39877	5.98855
CSS0008150	-2.10827262666174	0.0209622	0.0447847	down	Chr10:-:21391412-21392454	Chr10:-:21391412-21392454	CSS0008150	-	-	21392454	-	0.2826	0	0.56735	2.20591	1.04466	2.27124
CSS0008156	-5.391145870658	2.7833e-05	0.000162723	down	Chr5:-:53738985-53742117	Chr5:-:53738985-53742117	CSS0008156	-	-	53742117	-	0	0	0	4.96849	7.1267	3.32025
CSS0008161	3.52225	0.00021366	0.000895029	up	Chr5:+:186907320-186908996	Chr5:+:186907320-186908996	CSS0008161	-	-	186908996	-	1.61487	1.57223	0.97259	0.14006	0.14924	0.16223
CSS0008162	2.22356	1.41657e-06	1.41085e-05	up	Chr1:+:45046799-45046978	Chr1:+:45046799-45046978	CSS0008162	-	-	45046978	-	47.6657	51.8914	53.9357	12.0263	13.2149	13.0596
CSS0008164	-2.21072420925466	0.000377127	0.00145107	down	Chr5:+:116584341-116587301	Chr5:+:116584341-116587301	CSS0008164	-	-	116587301	-	2.68248	3.01344	1.24276	14.496	9.72528	15.5472
CSS0008177	3.04504	1.94902e-09	7.84546e-08	up	Chr5:+:57288116-57291257	Chr5:+:57288116-57291257	CSS0008177	-	-	57291257	-	38.1584	39.8583	37.459	5.16053	4.2436	5.19786
CSS0008180	2.54217	1.10337e-06	1.15389e-05	up	Chr9:+:18389481-18395250	Chr9:+:18389481-18395250	CSS0008180	-	-	18395250	-	6.21832	6.43548	5.89783	1.01918	1.44796	1.27891
CSS0008189	-2.72166156732663	2.79358e-11	3.79682e-09	down	Chr7:+:53148532-53154368	Chr7:+:53148532-53154368	CSS0008189	-	-	53154368	-	40.4291	50.2461	40.9085	259.486	273.85	250.549
CSS0008191	3.19762	0.00288251	0.00820411	up	Chr1:+:24661719-24670295	Chr1:+:24661719-24670295	CSS0008191	-	-	24670295	-	0.89068	0.24776	0.51089	0.14714	0.0392	0.04261
CSS0008194	3.62744	0.00282131	0.0080588	up	Chr2:-:149129487-149130465	Chr2:-:149129487-149130465	CSS0008194	-	-	149130465	-	2.26082	3.14446	0.97259	0.35014	0.44771	0
CSS0008231	-3.00001762124371	2.72009e-05	0.00015976	down	Chr12:-:146628725-146632953	Chr12:-:146628725-146632953	CSS0008231	-	-	146632953	-	1.56978	0.4776	1.77269	11.2321	11.7869	10.3491
CSS0008238	-2.47196218938162	1.72337e-07	2.59268e-06	down	Chr12:+:158282517-158288384	Chr12:+:158282517-158288384	CSS0008238	-	-	158288384	-	1.45269	1.48686	1.0843	8.39945	8.15822	8.56922
CSS0008249	-2.8776633717727	4.405e-05	0.000238607	down	Contig985:+:74184-76999	Contig985:+:74184-76999	CSS0008249	-	-	76999	-	1.10898	0.7198	0.86581	6.8396	8.99595	10.3982
CSS0008281	-2.71389897996062	6.19977e-06	4.70311e-05	down	Contig697:-:273360-313462	Contig697:-:273360-313462	CSS0008281	-	-	313462	-	0.20936	0.24205	0.32836	2.22429	2.09195	1.64313
CSS0008285	3.98375	1.72113e-05	0.000109606	up	Chr9:-:37044560-37045934	Chr9:-:37044560-37045934	CSS0008285	-	-	37045934	-	3.91597	3.25005	3.67304	0.5011	0.29663	0.12898
CSS0008286	3.03213	0.00732981	0.0181909	up	Chr1:+:190544444-190545070	Chr1:+:190544444-190545070	CSS0008286	-	-	190545070	-	0.39393	0.38353	2.17483	0.17083	0	0
CSS0008295	2.25167	2.0628e-07	2.98279e-06	up	Chr2:+:44606324-44607014	Chr2:+:44606324-44607014	CSS0008295	-	-	44607014	-	52.9032	60.0906	59.6848	11.5688	15.252	12.9461
CSS0008314	-4.61299114822593	9.89408e-05	0.000467376	down	Chr14:-:52392847-52395598	Chr14:-:52392847-52395598	CSS0008314	-	-	52395598	-	0	0	0	2.23703	1.0488	0.93283
CSS0008323	-2.44186568642877	2.17564e-05	0.000132801	down	Contig697:+:123449-131109	Contig697:+:123449-131109	CSS0008323	-	-	131109	-	1.44763	1.63491	0.92999	6.83008	9.04363	10.1801
CSS0008339	2.21181	0.0150956	0.0337962	up	Chr11:-:34750698-34750961	Chr11:-:34750698-34750961	CSS0008339	-	-	34750961	-	0.88634	0.86294	0.59313	0	0.54607	0
CSS0008342	-2.69740431720384	0.00442232	0.0118382	down	Chr6:-:39046388-39050508	Chr6:-:39046388-39050508	CSS0008342	-	-	39050508	-	0.15951	0	0	0.83004	0.73703	0.96145
CSS0008345	2.12889	3.43731e-06	2.90583e-05	up	Chr4:-:193922655-193928419	Chr4:-:193922655-193928419	CSS0008345	-	-	193928419	-	9.02572	8.43763	6.94142	2.4146	1.57691	2.30066
CSS0008353	-3.20128987603562	0.0106429	0.0250382	down	Chr13:-:3440897-3442669	Chr13:-:3440897-3442669	CSS0008353	-	-	3442669	-	0	0	1.04392	3.30723	7.68869	1.39303
CSS0008384	-6.92563034853918	2.44607e-07	3.41943e-06	down	Chr3:+:140718711-140721202	Chr3:+:140718711-140721202	CSS0008384	-	-	140721202	-	0.28337	0.06897	0.14222	26.2973	26.4495	22.8455
CSS0008385	2.19768	3.40803e-08	7.06612e-07	up	Chr5:+:186916208-186916540	Chr5:+:186916208-186916540	CSS0008385	-	-	186916540	-	221.347	198.17	182.685	42.864	35.4996	48.7089
CSS0008389	-4.14858089377557	0.000416856	0.00157911	down	Chr8:-:28801123-28815105	Chr8:-:28801123-28815105	CSS0008389	-	-	28815105	-	0.12729	0	0.22361	1.65601	1.91159	1.50258
CSS0008414	2.31011	0.000750601	0.00260423	up	Chr2:+:77286553-77288801	Chr2:+:77286553-77288801	CSS0008414	-	-	77288801	-	9.45435	5.17763	7.41418	2.30618	1.36518	1.78086
CSS0008459	5.25414	7.17513e-06	5.30367e-05	up	Chr12:+:140087036-140087538	Chr12:+:140087036-140087538	CSS0008459	-	-	140087538	-	3.62783	3.13958	2.63002	0	0	0
CSS0008470	-2.28639807200876	0.0132092	0.0301546	down	Contig640:-:426460-445112	Contig640:-:426460-445112	CSS0008470	-	-	445112	-	0.05843	0.17065	0.11729	1.16547	1.45783	0.35217
CSS0008474	3.27781	0.000720504	0.00251606	up	Chr4:-:81100743-81127230	Chr4:-:81100743-81127230	CSS0008474	-	-	81127230	-	2.18316	2.25433	1.66017	0.74591	0.30569	0.06646
CSS0008488	-4.42130936852082	7.35403e-08	1.31698e-06	down	Chr6:+:14407298-14408926	Chr6:+:14407298-14408926	CSS0008488	-	-	14408926	-	1.26827	2.34607	3.05537	53.2383	49.9296	48.671
CSS0008497	4.0851	4.6091e-05	0.000248009	up	Chr9:-:158198395-158200127	Chr9:-:158198395-158200127	CSS0008497	-	-	158200127	-	9.97239	6.01036	10.8443	0.82372	0.32914	0.7156
CSS0008510	-2.56221384229904	5.98418e-06	4.57452e-05	down	Chr9:+:52893873-52897698	Chr9:+:52893873-52897698	CSS0008510	-	-	52897698	-	0.36327	0.65682	0.57301	3.51067	3.28515	4.35321
CSS0008522	-2.49986350718045	0.0353881	0.0700995	down	Chr3:-:32795090-32797047	Chr3:-:32795090-32797047	CSS0008522	-	-	32797047	-	1.83834	1.02274	0	5.92204	7.76636	1.84682
CSS0008530	-2.15646308474803	0.0460139	0.087899	down	Chr7:-:10826891-10827784	Chr7:-:10826891-10827784	CSS0008530	-	-	10827784	-	0.78522	0	0.52546	0.90803	1.69319	2.01592
CSS0008533	2.0857	9.55426e-07	1.02435e-05	up	Chr4:-:103978757-103978971	Chr4:-:103978757-103978971	CSS0008533	-	-	103978971	-	77.9984	73.0179	68.2561	19.0802	18.4824	21.5986
CSS0008541	-2.51868131586932	0.0198524	0.0427279	down	Contig220:-:181933-182985	Contig220:-:181933-182985	CSS0008541	-	-	182985	-	0	0.26368	0	0.46978	1.5017	2.72076
CSS0008558	3.34636	7.17433e-11	7.25324e-09	up	Contig874:-:266400-277760	Contig874:-:266400-277760	CSS0008558	-	-	277760	-	345.434	385.716	395.158	34.5237	31.2353	36.3868
CSS0008578	2.39837	7.7933e-08	1.37907e-06	up	Chr12:+:100766448-100770875	Chr12:+:100766448-100770875	CSS0008578	-	-	100770875	-	59.0659	59.9694	75.3161	11.7287	13.7068	10.6931
CSS0008605	-4.20406174365064	0.000167655	0.000730176	down	Chr10:+:30667024-30669270	Chr10:+:30667024-30669270	CSS0008605	-	-	30669270	-	0.10656	0	0.32088	3.23453	2.65874	4.28185
CSS0008651	3.11342	5.61296e-09	1.72072e-07	up	Chr6:+:48044196-48047960	Chr6:+:48044196-48047960	CSS0008651	-	-	48047960	-	54.8552	50.6257	49.6228	5.39913	7.37736	5.73888
CSS0008670	2.32253	0.000388618	0.00148919	up	Chr11:-:70924311-70925834	Chr11:-:70924311-70925834	CSS0008670	-	-	70925834	-	1.66347	2.03943	1.4224	0.26717	0.51243	0.55705
CSS0008674	-5.16656404966072	3.10486e-05	0.000178258	down	Chr7:+:9395851-9396819	Chr7:+:9395851-9396819	CSS0008674	-	-	9396819	-	0	0	0	3.02745	2.66969	1.45107
CSS0008715	-2.35432917215278	8.31855e-12	1.71595e-09	down	Chr15:+:107239032-107244307	Chr15:+:107239032-107244307	CSS0008715	-	-	107244307	-	40.2535	35.4158	37.2582	173.224	173.038	175.503
CSS0008723	2.63506	0.00434369	0.0116592	up	Chr9:+:78543879-78546223	Chr9:+:78543879-78546223	CSS0008723	-	-	78546223	-	1.88706	0.81654	2.59576	0.12123	0.45212	0.49149
CSS0008742	4.05393	0.00019901	0.000842747	up	Chr8:+:92533494-92534831	Chr8:+:92533494-92534831	CSS0008742	-	-	92534831	-	0.96892	0.62889	0.97259	0	0.14924	0
CSS0008747	2.81418	1.81133e-07	2.69862e-06	up	Chr8:+:106499856-106510544	Chr8:+:106499856-106510544	CSS0008747	-	-	106510544	-	23.8695	21.1983	18.8692	2.34583	4.09305	3.1248
CSS0008761	2.01289	2.73558e-09	1.00085e-07	up	Chr2:-:119861442-119864335	Chr2:-:119861442-119864335	CSS0008761	-	-	119864335	-	1538.43	1723.92	1790.35	463.021	474.205	431.689
CSS0008776	-2.72045708071491	0.000216243	0.000903415	down	Chr2:+:34065731-34070490	Chr2:+:34065731-34070490	CSS0008776	-	-	34070490	-	0.14364	0.13985	0.36047	2.0556	1.85845	1.94812
CSS0008780	-2.36351290963036	7.45324e-10	3.73132e-08	down	Chr7:+:171282581-171283808	Chr7:+:171282581-171283808	CSS0008780	-	-	171283808	-	86.9982	91.8403	72.9403	418.896	386.283	402.505
CSS0008797	-2.34561801804127	3.42005e-05	0.000193464	down	Chr9:-:123280688-123294538	Chr9:-:123280688-123294538	CSS0008797	-	-	123294538	-	1.00578	0.53857	0.45432	4.36157	3.90383	3.94062
CSS0008799	2.96755	0.00381802	0.0104603	up	Chr10:-:103958366-103962755	Chr10:-:103958366-103962755	CSS0008799	-	-	103962755	-	0.84781	0.27514	1.13469	0.0817	0.08705	0.18927
CSS0008823	4.05919	9.41446e-05	0.000449052	up	Chr3:-:71836712-71837902	Chr3:-:71836712-71837902	CSS0008823	-	-	71837902	-	0.85137	0.57384	0.5259	0.0568	0.06052	0
CSS0008829	-2.78769854159111	0.0132022	0.0301425	down	Chr3:-:102803651-102804256	Chr3:-:102803651-102804256	CSS0008829	-	-	102804256	-	0	0.50125	0	1.33956	0.59473	1.42234
CSS0008830	-4.32563877777061	1.53524e-06	1.50596e-05	down	Chr12:+:149201938-149202409	Chr12:+:149201938-149202409	CSS0008830	-	-	149202409	-	1.67738	1.90527	0.84187	34.1876	35.1365	40.7236
CSS0008856	2.53062	4.87782e-07	5.92605e-06	up	Chr4:+:93916610-93921716	Chr4:+:93916610-93921716	CSS0008856	-	-	93921716	-	54.6603	70.3578	63.9091	14.9145	11.1622	9.66619
CSS0008858	-4.90096344064747	2.82576e-07	3.82022e-06	down	Chr14:-:29922468-29935161	Chr14:-:29922468-29935161	CSS0008858	-	-	29935161	-	0.25454	0.74346	0.40151	13.7503	16.2645	14.3199
CSS0008865	2.36031	0.0176974	0.0386908	up	Chr14:+:92411672-92412239	Chr14:+:92411672-92412239	CSS0008865	-	-	92412239	-	2.34834	0.65324	0.50512	0.43644	0.15501	0.16851
CSS0008867	2.24501	0.00249384	0.00724321	up	Chr11:-:95655506-95663578	Chr11:-:95655506-95663578	CSS0008867	-	-	95663578	-	3.76308	2.46467	1.57961	0.8901	0.31615	0.96229
CSS0008883	2.7884	0.00684526	0.0171383	up	Chr5:-:65815053-65817295	Chr5:-:65815053-65817295	CSS0008883	-	-	65817295	-	2.66454	1.10056	1.05364	0.07003	0.29847	0.89227
CSS0008894	-4.85383119602034	3.21836e-05	0.000183683	down	Chr14:-:59911816-59915134	Chr14:-:59911816-59915134	CSS0008894	-	-	59915134	-	0.05439	0	0	1.13218	1.40745	1.47536
CSS0008897	2.99103	5.55982e-13	2.4842e-10	up	Chr5:-:9971277-9977531	Chr5:-:9971277-9977531	CSS0008897	-	-	9977531	-	240.199	244.069	248.072	28.8103	27.9361	26.9691
CSS0008905	3.48435	0.000122047	0.000557088	up	Chr15:-:110491661-110492359	Chr15:-:110491661-110492359	CSS0008905	-	-	110492359	-	2.80234	2.12204	2.96922	0.27005	0.43163	0.1564
CSS0008915	7.02138	1.90876e-07	2.80949e-06	up	Chr10:+:125276818-125280592	Chr10:+:125276818-125280592	CSS0008915	-	-	125280592	-	131.266	164.225	162.316	0.82497	1.46507	1.27411
CSS0008941	2.00666	7.58418e-11	7.43596e-09	up	Chr7:+:29156509-29160835	Chr7:+:29156509-29160835	CSS0008941	-	-	29160835	-	273.704	302.106	300.948	65.9425	67.1852	65.0238
CSS0008965	-2.49625196791633	0.00977078	0.0232745	down	Contig35:+:24929-26963	Contig35:+:24929-26963	CSS0008965	-	-	26963	-	0.14942	0.21821	1.12491	1.49033	4.2807	3.30244
CSS0008983	-2.48847273501278	0.00945436	0.0226187	down	Chr10:-:8585510-8587777	Chr10:-:8585510-8587777	CSS0008983	-	-	8587777	-	0.1244	0.48446	0	1.51048	1.03466	1.3747
CSS0009000	-2.02577600403552	0.0261645	0.0541014	down	Chr15:-:64717130-64717970	Chr15:-:64717130-64717970	CSS0009000	-	-	64717970	-	0	0.16875	0.17399	0.90197	1.44163	0.52239
CSS0009002	-5.12894474408145	9.15413e-06	6.46924e-05	down	Contig952:+:278803-279114	Contig952:+:278803-279114	CSS0009002	-	-	279114	-	0	0	0	5.4205	4.62061	4.01835
CSS0009010	-2.02049600425058	9.33908e-05	0.000445814	down	Chr7:-:39096499-39097591	Chr7:-:39096499-39097591	CSS0009010	-	-	39097591	-	6.44948	6.08294	3.23695	20.1021	25.5172	30.1688
CSS0009012	3.64468	1.1154e-05	7.63794e-05	up	Chr3:+:19156866-19158309	Chr3:+:19156866-19158309	CSS0009012	-	-	19158309	-	5.30141	6.25958	8.43512	0.83154	0.36484	0.67989
CSS0009029	2.05684	4.77229e-07	5.82668e-06	up	Chr11:-:23573805-23587852	Chr11:-:23573805-23587852	CSS0009029	-	-	23587852	-	9.36941	8.4203	9.00298	2.45403	2.63953	1.74307
CSS0009034	-2.65022422028757	0.000411936	0.00156362	down	Chr13:+:121342132-121345882	Chr13:+:121342132-121345882	CSS0009034	-	-	121345882	-	0.74284	1.88039	0.44739	6.3138	6.8649	9.55219
CSS0009066	-5.37854297387694	0.000257929	0.00104852	down	Contig451:+:8238-17714	Contig451:+:8238-17714	CSS0009066	-	-	17714	-	0.36826	0	0.2218	7.18639	4.76459	4.58752
CSS0009078	-5.43089305979429	5.73213e-06	4.41394e-05	down	Chr3:-:3665690-3666034	Chr3:-:3665690-3666034	CSS0009078	-	-	3666034	-	0.22608	0.22011	0	13.1374	12.9538	11.8104
CSS0009079	2.74366	3.10672e-11	4.03817e-09	up	Chr11:+:88667248-88670594	Chr11:+:88667248-88670594	CSS0009079	-	-	88670594	-	159.323	163.809	167.044	21.6382	22.4092	25.2398
CSS0009104	-3.38112417005187	1.277e-05	8.5573e-05	down	Chr7:-:60843880-60850812	Chr7:-:60843880-60850812	CSS0009104	-	-	60850812	-	1.48771	0.34486	1.42223	11.9812	11.1297	11.316
CSS0009124	3.389	3.50771e-07	4.53958e-06	up	Chr3:+:61755153-61761768	Chr3:+:61755153-61761768	CSS0009124	-	-	61761768	-	17.8428	15.2208	16.8016	2.43179	1.64892	1.36571
CSS0009143	-2.38320444818457	0.00874653	0.0211361	down	Chr14:+:24662688-24664154	Chr14:+:24662688-24664154	CSS0009143	-	-	24664154	-	0.29213	0	0.29324	1.3935	1.07987	1.46737
CSS0009153	2.7853	0.0339959	0.067751	up	Chr1:-:212149876-212154313	Chr1:-:212149876-212154313	CSS0009153	-	-	212154313	-	1.58372	0.25698	0.83902	0.11446	0.65048	0
CSS0009162	2.25284	4.16617e-10	2.46837e-08	up	Chr2:-:7349770-7354895	Chr2:-:7349770-7354895	CSS0009162	-	-	7354895	-	90.1932	84.6295	87.7438	15.8226	18.9783	16.2694
CSS0009173	-2.29544477627741	1.9408e-12	6.36457e-10	down	Chr15:-:114761013-114762618	Chr15:-:114761013-114762618	CSS0009173	-	-	114762618	-	78.7983	82.6563	78.7956	350.034	348.856	353.213
CSS0009176	-2.50026004625224	0.00718496	0.0178799	down	Contig369:-:560986-562647	Contig369:-:560986-562647	CSS0009176	-	-	562647	-	0	0.11665	0	0.41566	0.55362	0.60183
CSS0009177	-6.46273784556403	6.06202e-06	4.62023e-05	down	Chr2:+:189088356-189088722	Chr2:+:189088356-189088722	CSS0009177	-	-	189088722	-	0	0	0	10.8671	18.8165	15.7345
CSS0009204	-2.37638439343801	5.9827e-10	3.19383e-08	down	Chr4:-:6258393-6259693	Chr4:-:6258393-6259693	CSS0009204	-	-	6259693	-	20.5259	22.8704	24.8388	115.516	111.916	109.059
CSS0009220	10.5012	3.0655e-07	4.07499e-06	up	Chr13:-:124337032-124339755	Chr13:-:124337032-124339755	CSS0009220	-	-	124339755	-	388.881	441.641	440.542	0.4497	0.13691	0.44648
CSS0009229	-3.69253422279217	2.65868e-14	4.13193e-11	down	Chr3:-:186297755-186299595	Chr3:-:186297755-186299595	CSS0009229	-	-	186299595	-	215.176	207.566	195.859	2820.59	2830.17	2743.27
CSS0009234	3.52173	0.00210784	0.00627349	up	Chr6:-:33089823-33092439	Chr6:-:33089823-33092439	CSS0009234	-	-	33092439	-	0.36792	0.796	1.14896	0.24818	0.03778	0.04107
CSS0009251	3.03708	0.010947	0.025654	up	Contig390:-:205460-206773	Contig390:-:205460-206773	CSS0009251	-	-	206773	-	82.7877	30.6419	105.765	29.6701	12.6459	1.3747
CSS0009304	2.75631	0.00726215	0.0180456	up	Chr7:-:182088078-182088700	Chr7:-:182088078-182088700	CSS0009304	-	-	182088700	-	1.8571	0.90403	1.86414	0.80533	0	0
CSS0009309	4.27751	2.33639e-06	2.10416e-05	up	Chr11:-:88868680-88869574	Chr11:-:88868680-88869574	CSS0009309	-	-	88869574	-	7.76876	7.16022	7.59023	0.26951	0.3829	0.72843
CSS0009318	2.23466	1.13874e-11	2.03522e-09	up	Chr9:-:160635474-160637530	Chr9:-:160635474-160637530	CSS0009318	-	-	160637530	-	150.596	153.449	151.502	28.3918	29.9954	28.6361
CSS0009320	2.88306	5.76616e-10	3.10409e-08	up	Chr4:+:161640285-161656672	Chr4:+:161640285-161656672	CSS0009320	-	-	161656672	-	78.8747	90.3726	80.2731	10.9579	10.3938	11.2254
CSS0009362	-4.29072565262833	2.88763e-16	1.29023e-12	down	Chr1:-:21465588-21468731	Chr1:-:21465588-21468731	CSS0009362	-	-	21468731	-	246.255	241.296	223.53	5072.31	5208.23	5123.31
CSS0009401	-4.24973354800519	1.86337e-11	2.87096e-09	down	Contig288:+:199471-203267	Contig288:+:199471-203267	CSS0009401	-	-	203267	-	11.9597	8.31709	10.9611	190.058	188.579	194.029
CSS0009405	2.1739	0.0107156	0.0251895	up	Chr3:-:67077334-67077959	Chr3:-:67077334-67077959	CSS0009405	-	-	67077959	-	1.3448	0.43643	0.74994	0.25919	0.13809	0.30022
CSS0009410	-2.66571944446238	1.15003e-06	1.1915e-05	down	Chr3:+:163315501-163323845	Chr3:+:163315501-163323845	CSS0009410	-	-	163323845	-	1.66396	1.11377	1.46148	8.92952	10.4758	11.388
CSS0009417	3.24905	3.48416e-07	4.51378e-06	up	Chr4:-:11685810-11692906	Chr4:-:11685810-11692906	CSS0009417	-	-	11692906	-	15.3554	17.3283	21.7191	2.06828	1.93507	2.27886
CSS0009434	3.73382	4.42933e-11	5.15722e-09	up	Contig1141:-:203190-205018	Contig1141:-:203190-205018	CSS0009434	-	-	205018	-	147.961	162.463	163.705	10.6084	10.5392	13.0596
CSS0009444	2.11128	0.00139278	0.00440069	up	Chr11:+:4860118-4865818	Chr11:+:4860118-4865818	CSS0009444	-	-	4865818	-	1.2886	1.03318	1.06522	0.26297	0.21015	0.53305
CSS0009481	-2.09320666569122	1.34503e-08	3.33312e-07	down	Chr9:-:12715652-12717961	Chr9:-:12715652-12717961	CSS0009481	-	-	12717961	-	34.5519	27.6443	28.5017	115.417	125.036	133.346
CSS0009488	3.83022	9.97333e-07	1.06082e-05	up	Contig157:+:266695-269275	Contig157:+:266695-269275	CSS0009488	-	-	269275	-	20.7996	20.9948	26.2514	2.38757	1.41336	1.69007
CSS0009524	4.12966	4.85532e-05	0.000257995	up	Chr9:-:56693644-56699303	Chr9:-:56693644-56699303	CSS0009524	-	-	56699303	-	3.7213	2.85011	2.78909	0.1291	0.09171	0.648
CSS0009537	3.39528	1.06908e-05	7.36592e-05	up	Contig329:-:104516-105505	Contig329:-:104516-105505	CSS0009537	-	-	105505	-	6.46047	8.74445	8.06663	1.29829	0.94652	0.4749
CSS0009540	2.85317	6.84419e-08	1.24692e-06	up	Chr7:-:56686571-56690371	Chr7:-:56686571-56690371	CSS0009540	-	-	56690371	-	27.0177	21.8101	24.19	3.17927	4.01498	3.75081
CSS0009553	2.48252	7.93037e-08	1.39779e-06	up	Chr7:-:181225849-181231422	Chr7:-:181225849-181231422	CSS0009553	-	-	181231422	-	22.882	25.6771	21.5292	4.21785	5.18572	3.94608
CSS0009566	2.45282	0.00185713	0.00563047	up	Chr7:-:73857507-73858747	Chr7:-:73857507-73858747	CSS0009566	-	-	73858747	-	2.1311	3.11224	2.99484	1.29381	0.39389	0.42818
CSS0009568	-2.25724907631392	0.0346974	0.0688995	down	Chr10:-:38458133-38458756	Chr10:-:38458133-38458756	CSS0009568	-	-	38458756	-	0.24999	0	0	0.21682	0.80861	0.87901
CSS0009569	-2.02130721321594	0.000991538	0.00329913	down	Chr3:-:41159714-41161355	Chr3:-:41159714-41161355	CSS0009569	-	-	41161355	-	0.41935	0.20414	0.21047	1.36387	1.35637	1.79043
CSS0009588	-2.33222265022161	3.47174e-09	1.20479e-07	down	Chr7:+:87574364-87592170	Chr7:+:87574364-87592170	CSS0009588	-	-	87592170	-	8.00663	7.67474	8.65791	33.4177	39.3647	39.9868
CSS0009591	2.05954	3.79305e-08	7.70793e-07	up	Contig745:+:441858-458994	Contig745:+:441858-458994	CSS0009591	-	-	458994	-	14.3883	14.7294	13.6198	3.50971	2.8598	3.98565
CSS0009600	-3.00363168327754	0.00314685	0.00884797	down	Chr5:-:93146992-93147300	Chr5:-:93146992-93147300	CSS0009600	-	-	93147300	-	0	0	0.50676	1.53248	1.86619	2.28227
CSS0009603	3.01524	4.0374e-10	2.40781e-08	up	Chr9:-:51793925-51804417	Chr9:-:51793925-51804417	CSS0009603	-	-	51804417	-	41.7195	37.1272	36.4415	4.82733	4.24009	4.48335
CSS0009637	3.51345	0.00137265	0.00434436	up	Chr8:-:81998640-82000270	Chr8:-:81998640-82000270	CSS0009637	-	-	82000270	-	0.52906	0.66226	1.44145	0	0.20954	0.07593
CSS0009640	2.5447	0.00258197	0.00746341	up	Chr11:-:66945542-66945991	Chr11:-:66945542-66945991	CSS0009640	-	-	66945991	-	2.59995	2.53129	1.56588	0.60131	0.80091	0.17413
CSS0009646	-2.53136640460166	0.00126856	0.0040619	down	Chr4:-:153429702-153439685	Chr4:-:153429702-153439685	CSS0009646	-	-	153439685	-	0.67884	0.26436	1.02211	6.53517	3.26217	3.68261
CSS0009651	2.01813	8.10877e-05	0.000396509	up	Chr2:-:120321795-120322159	Chr2:-:120321795-120322159	CSS0009651	-	-	120322159	-	23.3995	21.5159	27.4028	7.51643	9.21041	5.22385
CSS0009676	3.71222	3.40308e-05	0.000192626	up	Chr5:-:144964295-144966965	Chr5:-:144964295-144966965	CSS0009676	-	-	144966965	-	3.4238	6.14592	5.74584	0.32478	0.59326	0.42995
CSS0009678	2.04564	0.00142528	0.00448514	up	Chr1:+:169057665-169063053	Chr1:+:169057665-169063053	CSS0009678	-	-	169063053	-	4.33324	2.63676	4.53089	1.40933	1.00113	0.90692
CSS0009694	-3.13995402730504	1.49929e-08	3.6089e-07	down	Chr14:+:7179356-7182809	Chr14:+:7179356-7182809	CSS0009694	-	-	7182809	-	5.17875	3.24128	4.08443	35.4739	40.2895	34.9319
CSS0009697	3.54222	3.18161e-07	4.20031e-06	up	Chr4:+:188687284-188691137	Chr4:+:188687284-188691137	CSS0009697	-	-	188691137	-	33.3578	30.1844	26.7873	3.65894	1.81337	3.44971
CSS0009709	-2.96266104749086	0.00681449	0.0170696	down	Contig936:+:322256-327622	Contig936:+:322256-327622	CSS0009709	-	-	327622	-	0.45499	0.50626	0	1.80394	2.34265	1.69775
CSS0009736	6.47343	7.08979e-10	3.63072e-08	up	Chr15:-:15295253-15297392	Chr15:-:15295253-15297392	CSS0009736	-	-	15297392	-	168.565	168.877	159.573	2.41302	1.41858	2.21676
CSS0009738	-4.07001753091979	2.75495e-07	3.74148e-06	down	Chr3:-:4891677-4900563	Chr3:-:4891677-4900563	CSS0009738	-	-	4900563	-	1.34124	0.65291	1.60523	18.9253	21.4051	23.0617
CSS0009759	2.86779	9.84833e-11	8.93474e-09	up	Contig1040:+:543590-545272	Contig1040:+:543590-545272	CSS0009759	-	-	545272	-	115.406	105.928	108.55	15.6231	13.5396	13.3914
CSS0009762	10.9985	1.18558e-07	1.92543e-06	up	Chr4:-:130912236-130913414	Chr4:-:130912236-130913414	CSS0009762	-	-	130913414	-	149.369	134.009	124.554	0	0	0.10243
CSS0009767	2.60572	1.22378e-10	1.02477e-08	up	Chr5:-:183425346-183429408	Chr5:-:183425346-183429408	CSS0009767	-	-	183429408	-	928.199	1043	1065.63	154.718	152.757	149.662
CSS0009772	3.11626	1.68005e-05	0.000107507	up	Chr10:-:90705234-90705965	Chr10:-:90705234-90705965	CSS0009772	-	-	90705965	-	10.7621	7.46937	8.66365	0.73932	1.47708	1.71274
CSS0009783	-2.35803328149018	1.77028e-08	4.13586e-07	down	Chr1:-:208363514-208373533	Chr1:-:208363514-208373533	CSS0009783	-	-	208373533	-	6.6301	4.4724	5.22909	28.6282	26.0404	28.1175
CSS0009796	-4.10712532592512	1.98624e-14	3.54991e-11	down	Chr15:+:92005587-92008394	Chr15:+:92005587-92008394	CSS0009796	-	-	92008394	-	70.3448	75.2811	78.6327	1362.52	1392.02	1331.4
CSS0009801	2.56542	0.000135171	0.000609218	up	Contig518:-:49245-49858	Contig518:-:49245-49858	CSS0009801	-	-	49858	-	4.23904	6.74093	4.82244	0.85785	1.04466	1.27757
CSS0009804	-2.06847845252395	0.000364259	0.00140929	down	Contig1100:+:392121-411959	Contig1100:+:392121-411959	CSS0009804	-	-	411959	-	0.71913	0.32314	0.33316	2.15897	2.55608	2.50078
CSS0009809	-4.57217399222545	0.000390424	0.00149499	down	Chr14:+:42973807-42974671	Chr14:+:42973807-42974671	CSS0009809	-	-	42974671	-	2.24687	1.56252	0	26.1683	29.3665	18.3802
CSS0009811	2.82945	8.69524e-09	2.40595e-07	up	Chr12:-:65702922-65719542	Chr12:-:65702922-65719542	CSS0009811	-	-	65719542	-	59.79	57.6145	57.2045	8.95898	6.47196	10.0256
CSS0009833	3.14989	2.79914e-12	8.33793e-10	up	Chr10:-:165030693-165035462	Chr10:-:165030693-165035462	CSS0009833	-	-	165035462	-	529.291	585.29	586.913	64.942	67.9702	65.008
CSS0009834	2.04085	1.50074e-06	1.47902e-05	up	Contig54:+:44598-59927	Contig54:+:44598-59927	CSS0009834	-	-	59927	-	9.38004	9.966	8.16537	3.07183	2.01425	2.30694
CSS0009837	-2.46594940403011	0.0231503	0.0487687	down	Chr8:+:126718359-126722128	Chr8:+:126718359-126722128	CSS0009837	-	-	126722128	-	0	0.32452	0	0.43364	0.61608	2.00917
CSS0009866	-2.78253815417253	0.000124188	0.000564596	down	Chr14:-:2888224-2888532	Chr14:-:2888224-2888532	CSS0009866	-	-	2888532	-	0.85712	0.55633	0.57358	7.18604	6.60087	6.8886
CSS0009873	-3.43675898042379	9.14021e-08	1.55951e-06	down	Chr6:-:78266285-78272663	Chr6:-:78266285-78272663	CSS0009873	-	-	78272663	-	0.76706	0.7075	1.09417	10.1192	11.0435	10.3017
CSS0009874	2.31878	2.6589e-06	2.33806e-05	up	Contig287:+:9235-11289	Contig287:+:9235-11289	CSS0009874	-	-	11289	-	4.5926	4.47133	3.69562	1.0534	0.94706	0.99139
CSS0009895	-2.17524330678906	0.0359673	0.0711089	down	Chr6:+:100919156-100919332	Chr6:+:100919156-100919332	CSS0009895	-	-	100919332	-	0	2.57419	2.65403	9.55479	4.88688	5.75509
CSS0009909	-6.13167204431754	1.15023e-06	1.1915e-05	down	Chr1:-:13557324-13560325	Chr1:-:13557324-13560325	CSS0009909	-	-	13560325	-	0	0	0	2.42021	2.57883	2.66663
CSS0009921	5.4567	5.82225e-09	1.76801e-07	up	Contig980:+:1129951-1132741	Contig980:+:1129951-1132741	CSS0009921	-	-	1132741	-	67.281	60.577	65.2448	1.37706	1.83413	1.49538
CSS0009951	-3.38205510257569	4.72576e-06	3.76638e-05	down	Chr7:+:157697789-157705527	Chr7:+:157697789-157705527	CSS0009951	-	-	157705527	-	0.46546	0.71213	1.66866	10.7268	9.83209	10.4878
CSS0009959	2.1758	8.70809e-07	9.5368e-06	up	Contig547:-:68593-73183	Contig547:-:68593-73183	CSS0009959	-	-	73183	-	64.9456	86.0638	98.8525	16.7509	17.0642	19.1897
CSS0009988	2.39081	0.00120049	0.00387672	up	Contig1051:-:219913-221015	Contig1051:-:219913-221015	CSS0009988	-	-	221015	-	2.50204	1.8005	2.9483	0.28305	0.50266	1.20214
CSS0009998	2.04797	0.00486908	0.0128589	up	Chr6:-:80267148-80269088	Chr6:-:80267148-80269088	CSS0009998	-	-	80269088	-	1.133	0.69668	0.71829	0.41375	0.33065	0.11981
CSS0010005	-2.06908575305958	0.00227571	0.00670391	down	Chr12:-:116868382-116877847	Chr12:-:116868382-116877847	CSS0010005	-	-	116877847	-	22.7495	8.36571	9.73729	85.6916	32.6733	34.702
CSS0010020	-2.67624235728265	0.00573686	0.0147497	down	Chr3:+:144254828-144263879	Chr3:+:144254828-144263879	CSS0010020	-	-	144263879	-	1.384	1.05871	0.09923	3.17233	6.30371	6.9519
CSS0010045	6.13384	3.47373e-10	2.15197e-08	up	Chr2:+:193245565-193252097	Chr2:+:193245565-193252097	CSS0010045	-	-	193252097	-	100.569	96.6896	95.5012	1.78412	1.10895	1.54993
CSS0010047	2.38003	7.06887e-05	0.000353988	up	Chr12:-:43860644-43871019	Chr12:-:43860644-43871019	CSS0010047	-	-	43871019	-	1.80117	2.51604	2.12242	0.61128	0.32567	0.62938
CSS0010053	-2.79514969012823	0.0085125	0.0206585	down	Chr7:+:12639346-12641630	Chr7:+:12639346-12641630	CSS0010053	-	-	12641630	-	0	0.14506	0	0.83995	0.27538	0.44904
CSS0010059	2.33568	3.10397e-08	6.52271e-07	up	Chr12:+:100826584-100837359	Chr12:+:100826584-100837359	CSS0010059	-	-	100837359	-	26.7267	32.2754	29.9913	6.62287	5.54473	5.84487
CSS0010064	-3.20207612875709	6.43592e-13	2.77171e-10	down	Chr1:-:156512172-156513217	Chr1:-:156512172-156513217	CSS0010064	-	-	156513217	-	117.22	136.834	124.673	1120.76	1178.02	1112.38
CSS0010084	2.64413	1.12263e-10	9.7358e-09	up	Chr13:+:95319213-95327106	Chr13:+:95319213-95327106	CSS0010084	-	-	95327106	-	40.962	36.8126	38.8358	5.30132	6.15796	5.82927
CSS0010085	2.57303	0.00106203	0.00349722	up	Contig1040:+:104070-106943	Contig1040:+:104070-106943	CSS0010085	-	-	106943	-	0.65746	1.16381	1.01992	0.31102	0.1657	0.12009
CSS0010118	2.59135	0.000891898	0.00301531	up	Contig89:+:93806-100362	Contig89:+:93806-100362	CSS0010118	-	-	100362	-	0.80135	1.04026	0.58095	0.19306	0.08228	0.26835
CSS0010134	3.06972	0.00211738	0.00629716	up	Chr7:-:22866195-22867337	Chr7:-:22866195-22867337	CSS0010134	-	-	22867337	-	1.04836	0.91861	0.52617	0	0.29065	0.10532
CSS0010139	-2.60303709044658	0.0290396	0.059268	down	Chr2:-:42820593-42821876	Chr2:-:42820593-42821876	CSS0010139	-	-	42821876	-	0	0	0.59995	1.81431	4.14262	0.60044
CSS0010150	2.03058	2.12241e-08	4.80592e-07	up	Chr3:+:139159644-139171560	Chr3:+:139159644-139171560	CSS0010150	-	-	139171560	-	10.2516	10.3164	11.8124	2.49551	2.8183	2.45788
CSS0010180	3.00316	5.4234e-08	1.02246e-06	up	Chr14:+:7859665-7869920	Chr14:+:7859665-7869920	CSS0010180	-	-	7869920	-	7.49827	6.63901	7.4994	1.08387	0.95406	0.92796
CSS0010214	-3.85710968706677	2.63358e-05	0.000155753	down	Chr15:+:35243069-35243713	Chr15:+:35243069-35243713	CSS0010214	-	-	35243713	-	0.36278	0.11773	0.24277	4.3001	5.69947	6.07425
CSS0010227	-2.05433320751719	3.59668e-06	3.01449e-05	down	Chr2:+:5263304-5266803	Chr2:+:5263304-5266803	CSS0010227	-	-	5266803	-	3.46097	5.25982	2.71147	16.4727	17.4743	17.8934
CSS0010246	3.16221	1.00686e-05	7.0098e-05	up	Chr7:+:88716992-88737372	Chr7:+:88716992-88737372	CSS0010246	-	-	88737372	-	6.46784	6.85817	8.42076	0.99972	1.47951	0.51467
CSS0010277	-2.26638596390145	7.27738e-11	7.29477e-09	down	Chr8:+:159079575-159081480	Chr8:+:159079575-159081480	CSS0010277	-	-	159081480	-	47.1091	52.7158	55.7873	227.251	233.108	225.249
CSS0010278	3.18569	0.00163841	0.00505	up	Chr9:-:5113143-5113557	Chr9:-:5113143-5113557	CSS0010278	-	-	5113557	-	3.87711	1.99838	2.51822	0	0.63229	0.68735
CSS0010299	-2.20155671287311	1.22046e-06	1.25252e-05	down	Chr2:+:38484591-38490623	Chr2:+:38484591-38490623	CSS0010299	-	-	38490623	-	2.09752	1.56721	2.49717	11.2958	10.5936	9.60483
CSS0010310	5.81315	8.56954e-08	1.48123e-06	up	Chr7:+:35181476-35182227	Chr7:+:35181476-35182227	CSS0010310	-	-	35182227	-	192.514	201.928	152.436	3.58739	3.16722	3.32427
CSS0010318	-2.29861355412128	0.000480049	0.00177884	down	Chr14:+:74693660-74694888	Chr14:+:74693660-74694888	CSS0010318	-	-	74694888	-	0.84614	1.19824	0.54049	5.2704	3.76757	7.26394
CSS0010358	2.68977	0.00386612	0.0105661	up	Chr7:-:175419779-175420030	Chr7:-:175419779-175420030	CSS0010358	-	-	175420030	-	1.8571	2.71209	2.17483	0	0.85811	0.62189
CSS0010384	3.7493	1.30657e-06	1.32266e-05	up	Chr14:+:46320833-46329067	Chr14:+:46320833-46329067	CSS0010384	-	-	46329067	-	13.774	10.7124	11.2082	1.41375	0.82852	0.81879
CSS0010398	-2.85730497529865	0.000450197	0.00168453	down	Chr8:-:1120445-1125276	Chr8:-:1120445-1125276	CSS0010398	-	-	1125276	-	0.17218	0.11176	0.11522	1.84177	0.95472	1.72975
CSS0010408	2.81524	3.417e-14	4.80439e-11	up	Chr4:-:75989019-76040270	Chr4:-:75989019-76040270	CSS0010408	-	-	76040270	-	264.276	250.295	262.452	40.9058	40.7417	38.0554
CSS0010436	2.04678	6.92631e-06	5.15257e-05	up	Chr13:+:111157092-111158536	Chr13:+:111157092-111158536	CSS0010436	-	-	111158536	-	51.1322	73.4073	64.9548	21.2966	15.2172	14.2205
CSS0010469	3.16219	4.23857e-06	3.44728e-05	up	Chr7:-:91256351-91257396	Chr7:-:91256351-91257396	CSS0010469	-	-	91257396	-	10.4358	13.8389	15.1711	2.10668	1.16395	1.89794
CSS0010471	5.42949	4.2118e-06	3.42784e-05	up	Chr5:+:182338205-182339164	Chr5:+:182338205-182339164	CSS0010471	-	-	182339164	-	8.20608	6.01181	5.87203	0.2114	0.22525	0.08162
CSS0010479	4.54432	6.89651e-06	5.13574e-05	up	Chr4:+:180737659-180741738	Chr4:+:180737659-180741738	CSS0010479	-	-	180741738	-	2.66425	2.81751	3.82708	0.15936	0.21225	0.09229
CSS0010485	-4.06672980095043	6.801e-11	6.99455e-09	down	Chr8:+:117482933-117484431	Chr8:+:117482933-117484431	CSS0010485	-	-	117484431	-	32.3467	21.9854	20.0942	392.972	386.352	396.449
CSS0010498	4.71147	7.62457e-06	5.56773e-05	up	Chr10:-:128362939-128363166	Chr10:-:128362939-128363166	CSS0010498	-	-	128363166	-	20.1838	23.3145	26.4413	2.37361	0.63229	0.68735
CSS0010499	4.74714	5.28918e-05	0.000277135	up	Chr7:+:12132552-12149421	Chr7:+:12132552-12149421	CSS0010499	-	-	12149421	-	0.89998	0.43811	0.70264	0.04336	0	0
CSS0010501	-3.11790864161089	0.000111448	0.00051652	down	Chr14:-:32107817-32118313	Chr14:-:32107817-32118313	CSS0010501	-	-	32118313	-	0.04788	0.20978	0.21628	1.39116	1.74783	1.56331
CSS0010517	2.95153	9.84103e-06	6.88255e-05	up	Chr4:+:28600136-28600860	Chr4:+:28600136-28600860	CSS0010517	-	-	28600860	-	12.4866	9.82539	12.0188	1.63186	1.42266	2.40572
CSS0010519	-2.35327124189315	0.00203014	0.00608178	down	Chr8:-:72965283-72979245	Chr8:-:72965283-72979245	CSS0010519	-	-	72979245	-	0.13265	0.09686	0.03329	0.74781	0.73553	0.4331
CSS0010530	-2.34008401211096	0.0147914	0.0332173	down	Chr3:-:27073596-27076989	Chr3:-:27073596-27076989	CSS0010530	-	-	27076989	-	0.41433	0.2017	0	1.25773	0.76581	1.35279
CSS0010537	-2.19764118125389	3.64327e-13	1.91513e-10	down	Chr8:-:83539642-83540902	Chr8:-:83539642-83540902	CSS0010537	-	-	83540902	-	1772.73	1534.91	1547.75	7932.62	8347.97	8312.31
CSS0010544	-3.82673481106091	0.000383507	0.00147204	down	Chr5:-:32692097-32695585	Chr5:-:32692097-32695585	CSS0010544	-	-	32695585	-	0.11607	0	0	1.00666	1.82349	1.39925
CSS0010545	-3.3249294720219	1.27991e-08	3.21055e-07	down	Chr8:-:48112676-48117711	Chr8:-:48112676-48117711	CSS0010545	-	-	48117711	-	2.71771	2.38135	3.36454	30.9562	30.8921	31.3067
CSS0010556	3.27454	0.00351257	0.00973385	up	Contig431:-:275067-276080	Contig431:-:275067-276080	CSS0010556	-	-	276080	-	0.35861	1.13472	0.53996	0	0	0.2702
CSS0010565	-3.77132754037502	0.000623524	0.00222247	down	Chr5:-:74426737-74427458	Chr5:-:74426737-74427458	CSS0010565	-	-	74427458	-	0	0.16544	0	2.94762	1.25632	1.87786
CSS0010586	-2.23393260180106	2.08806e-05	0.000128398	down	Contig518:-:117656-121012	Contig518:-:117656-121012	CSS0010586	-	-	121012	-	10.0643	5.1034	3.57794	31.6417	29.8402	33.0704
CSS0010594	2.39535	1.92774e-06	1.80622e-05	up	Chr1:-:43364734-43367051	Chr1:-:43364734-43367051	CSS0010594	-	-	43367051	-	10.8041	8.34714	9.86543	2.11589	1.80365	2.45087
CSS0010595	2.27433	0.0103123	0.0243615	up	Chr8:+:130157025-130157398	Chr8:+:130157025-130157398	CSS0010595	-	-	130157398	-	1.87383	3.19261	1.17558	0.20315	0.86584	0.70593
CSS0010599	-5.18960384670268	0.000637311	0.00226381	down	Chr11:+:57684369-57684724	Chr11:+:57684369-57684724	CSS0010599	-	-	57684724	-	0.27083	0.52735	0	18.5562	7.50849	23.1264
CSS0010601	2.90379	1.06195e-08	2.79242e-07	up	Chr7:-:159568169-159573887	Chr7:-:159568169-159573887	CSS0010601	-	-	159573887	-	49.1207	44.1808	48.6326	7.40549	6.73825	5.68648
CSS0010611	-2.11321496688935	0.000378648	0.00145629	down	Chr5:+:9411859-9414178	Chr5:+:9411859-9414178	CSS0010611	-	-	9414178	-	1.2322	0.83976	0.86581	6.8396	4.21329	5.94182
CSS0010636	-2.98552626862027	1.31375e-11	2.23856e-09	down	Chr3:-:35010073-35013001	Chr3:-:35010073-35013001	CSS0010636	-	-	35013001	-	288.194	246.119	224.241	2094.57	2161.24	2165.99
CSS0010652	-2.16767685754536	0.000117438	0.000540119	down	Contig430:+:158364-159462	Contig430:+:158364-159462	CSS0010652	-	-	159462	-	1.68828	0.87664	0.90382	6.05219	7.28096	6.33194
CSS0010681	-2.42208140391479	0.00441778	0.0118287	down	Chr7:+:184331713-184334773	Chr7:+:184331713-184334773	CSS0010681	-	-	184334773	-	0.3312	0.16123	0.16623	1.14901	3.06079	2.8282
CSS0010687	3.58498	6.27787e-09	1.88573e-07	up	Chr14:-:50370852-50372936	Chr14:-:50370852-50372936	CSS0010687	-	-	50372936	-	48.4203	40.7424	42.9589	3.67376	3.71206	4.18202
CSS0010722	-6.59027931832944	2.38029e-07	3.34579e-06	down	Chr1:+:199147518-199149290	Chr1:+:199147518-199149290	CSS0010722	-	-	199149290	-	0.6724	0.65464	0.22498	50.2499	57.1681	59.669
CSS0010734	-2.97770767097072	0.000101788	0.00047874	down	Chr2:-:27925379-27926580	Chr2:-:27925379-27926580	CSS0010734	-	-	27926580	-	0.73757	0.53857	1.11055	9.75537	9.03149	6.66875
CSS0010744	-2.50004383012657	1.22169e-07	1.97064e-06	down	Chr6:+:57475696-57478923	Chr6:+:57475696-57478923	CSS0010744	-	-	57478923	-	2.25785	3.33064	2.95319	17.9801	17.2616	18.0085
CSS0010756	2.01939	1.8204e-06	1.72554e-05	up	Chr11:-:36724515-36730280	Chr11:-:36724515-36730280	CSS0010756	-	-	36730280	-	17.9702	19.7292	20.341	5.96893	6.00679	4.03312
CSS0010759	-3.84601302567052	0.00151409	0.0047148	down	Contig496:+:198234-198902	Contig496:+:198234-198902	CSS0010759	-	-	198902	-	0	0	0	0.40752	2.17113	1.73079
CSS0010763	2.11243	6.45029e-08	1.18726e-06	up	Chr5:+:140358918-140364401	Chr5:+:140358918-140364401	CSS0010763	-	-	140364401	-	160.254	133.004	161.777	31.1866	38.5699	27.0357
CSS0010768	-2.35196544579167	0.000215316	0.000900067	down	Chr8:+:23592375-23594870	Chr8:+:23592375-23594870	CSS0010768	-	-	23594870	-	0.17777	0.17308	0.17845	1.27201	1.35538	1.2055
CSS0010774	2.29775	1.20057e-06	1.23601e-05	up	Chr9:+:76737500-76741381	Chr9:+:76737500-76741381	CSS0010774	-	-	76741381	-	22.5744	30.0117	26.0979	6.00864	6.83407	4.30108
CSS0010805	-3.89185246045368	5.1484e-11	5.73301e-09	down	Contig567:+:254458-256660	Contig567:+:254458-256660	CSS0010805	-	-	256660	-	7.82571	9.88587	10.7767	130.864	140.218	135.859
CSS0010822	-2.0746521692582	3.15715e-09	1.11882e-07	down	Chr12:+:122702338-122707411	Chr12:+:122702338-122707411	CSS0010822	-	-	122707411	-	18.3666	19.9716	16.5207	77.0262	71.6406	69.8111
CSS0010836	-3.64054886971664	0.000825462	0.00282382	down	Chr11:-:37974338-37975329	Chr11:-:37974338-37975329	CSS0010836	-	-	37975329	-	0	0.3151	0.21658	2.24557	2.09365	4.01001
CSS0010851	-2.12198958982098	0.0305766	0.0619416	down	Chr4:-:94752720-94753473	Chr4:-:94752720-94753473	CSS0010851	-	-	94753473	-	0	0.45609	0.47023	0.91416	1.29877	1.88247
CSS0010852	-3.76062863872846	1.80454e-08	4.20216e-07	down	Chr4:-:17408403-17415144	Chr4:-:17408403-17415144	CSS0010852	-	-	17415144	-	1.94249	1.11532	1.64987	22.2469	23.5208	21.9162
CSS0010859	-2.80532698773493	4.79695e-05	0.000255844	down	Contig986:-:222370-225748	Contig986:-:222370-225748	CSS0010859	-	-	225748	-	0.43025	0.29921	0.55527	3.25179	4.60095	3.95185
CSS0010864	-2.91228277443188	0.000322346	0.00127042	down	Chr8:-:136807772-136809978	Chr8:-:136807772-136809978	CSS0010864	-	-	136809978	-	0.31137	0.30315	0.15627	3.91575	2.302	3.75367
CSS0010865	4.06077	1.43382e-18	1.2813e-14	up	Chr5:+:175757143-175758980	Chr5:+:175757143-175758980	CSS0010865	-	-	175758980	-	15656.3	15141.6	15434.5	1047.07	1075.06	991.165
CSS0010875	3.67389	0.000542171	0.00197734	up	Chr5:-:33956802-33959389	Chr5:-:33956802-33959389	CSS0010875	-	-	33959389	-	0.62461	0.45609	0.86209	0.13543	0	0
CSS0010893	2.15051	7.24442e-10	3.66787e-08	up	Chr4:+:141835298-141839681	Chr4:+:141835298-141839681	CSS0010893	-	-	141839681	-	42.9008	38.8721	41.8339	8.64946	8.98998	8.3666
CSS0010900	4.87719	0.000221848	0.000923378	up	Chr10:+:157591183-157602475	Chr10:+:157591183-157602475	CSS0010900	-	-	157602475	-	0.86665	1.40627	0.57995	0.12527	0.0267	0
CSS0010924	5.80362	1.704e-10	1.30427e-08	up	Chr9:-:49053404-49055056	Chr9:-:49053404-49055056	CSS0010924	-	-	49055056	-	272.756	298.006	309.351	5.53408	5.63274	5.07077
CSS0010935	-2.48586827787875	0.0171391	0.037717	down	Chr1:-:65242336-65243916	Chr1:-:65242336-65243916	CSS0010935	-	-	65243916	-	1.55997	2.02503	0	5.18634	4.56516	6.26862
CSS0010938	2.759	1.1198e-05	7.66072e-05	up	Chr3:-:32991973-33008625	Chr3:-:32991973-33008625	CSS0010938	-	-	33008625	-	19.4113	18.5551	21.4924	6.22401	2.28312	2.36373
CSS0010949	2.90134	2.73161e-07	3.71968e-06	up	Contig875:+:129548-131327	Contig875:+:129548-131327	CSS0010949	-	-	131327	-	22.836	29.8365	27.9833	4.62989	3.56296	3.67457
CSS0010961	-4.0395959218471	1.16812e-13	9.94154e-11	down	Chr14:-:71523820-71524696	Chr14:-:71523820-71524696	CSS0010961	-	-	71524696	-	151.283	137.667	150.635	2701.43	2765.79	2744.81
CSS0010988	2.00397	0.000282303	0.00113178	up	Chr1:+:40405864-40409105	Chr1:+:40405864-40409105	CSS0010988	-	-	40409105	-	7.09076	4.87307	8.09454	2.65286	1.54185	1.95545
CSS0010996	2.45409	0.0011662	0.0037831	up	Chr10:+:1058907-1059530	Chr10:+:1058907-1059530	CSS0010996	-	-	1059530	-	1.87496	1.70375	2.63489	0.75887	0.46206	0.25115
CSS0010999	-2.00370004902641	0.00359681	0.00993493	down	Contig374:+:51529-57437	Contig374:+:51529-57437	CSS0010999	-	-	57437	-	4.05997	6.46124	1.48907	13.5431	24.7487	10.9811
CSS0011002	-3.37936496684782	6.08178e-09	1.83145e-07	down	Chr6:-:80393037-80393681	Chr6:-:80393037-80393681	CSS0011002	-	-	80393681	-	7.5554	6.49048	7.80707	84.2226	81.5281	86.1713
CSS0011026	-2.63969711069983	0.018728	0.040605	down	Chr2:+:17987947-17989168	Chr2:+:17987947-17989168	CSS0011026	-	-	17989168	-	0.10569	0	0	0.27499	1.46507	0.31853
CSS0011035	-2.16822875001808	0.00638428	0.0161448	down	Contig941:+:26704-30966	Contig941:+:26704-30966	CSS0011035	-	-	30966	-	0.17049	0.0415	0.04278	0.85022	0.47267	0.38537
CSS0011049	-3.79122864241595	7.44609e-10	3.73132e-08	down	Chr6:-:39321243-39323343	Chr6:-:39321243-39323343	CSS0011049	-	-	39323343	-	12.7415	21.2896	19.0117	232.213	233.27	250.468
CSS0011055	-2.45222238203299	0.039858	0.0776205	down	Chr13:+:94728677-94731117	Chr13:+:94728677-94731117	CSS0011055	-	-	94731117	-	0.86505	0	0.86832	2.08404	1.55444	1.54495
CSS0011088	-2.17482440913292	7.35546e-05	0.000365371	down	Chr1:+:218497407-218501505	Chr1:+:218497407-218501505	CSS0011088	-	-	218501505	-	0.31241	0.70971	0.8014	3.22133	3.27206	2.96414
CSS0011091	2.22779	0.000293738	0.00117262	up	Chr2:+:101746599-101748703	Chr2:+:101746599-101748703	CSS0011091	-	-	101748703	-	9.98193	8.36229	12.8159	2.21466	1.93075	4.89736
CSS0011121	-3.54136746383306	0.00255895	0.00740585	down	Chr11:-:58009369-58011946	Chr11:-:58009369-58011946	CSS0011121	-	-	58011946	-	0	0.40663	0.41924	1.90175	4.24576	3.98607
CSS0011124	-2.65848726210452	1.04523e-12	4.06105e-10	down	Chr11:-:109108230-109117743	Chr11:-:109108230-109117743	CSS0011124	-	-	109117743	-	23.1518	23.4276	24.0684	139.618	132.663	137.291
CSS0011134	2.48953	4.71625e-05	0.000252369	up	Chr10:+:103358073-103370283	Chr10:+:103358073-103370283	CSS0011134	-	-	103370283	-	2.7098	2.38868	2.24222	0.44463	0.87987	0.36788
CSS0011140	2.33333	4.26947e-08	8.47376e-07	up	Contig1140:-:634373-642612	Contig1140:-:634373-642612	CSS0011140	-	-	642612	-	27.6555	26.9252	26.3473	6.53499	4.97378	5.82277
CSS0011144	5.32105	8.94773e-06	6.34471e-05	up	Chr11:-:116443986-116451676	Chr11:-:116443986-116451676	CSS0011144	-	-	116451676	-	1.42556	1.05746	0.88583	0	0	0
CSS0011152	-2.24492434285366	0.0141495	0.032007	down	Chr11:+:22574780-22575817	Chr11:+:22574780-22575817	CSS0011152	-	-	22575817	-	0	0.15341	0	0.54665	0.7281	0.4749
CSS0011177	2.67829	0.00785298	0.0192845	up	Chr2:-:166565386-166566155	Chr2:-:166565386-166566155	CSS0011177	-	-	166566155	-	1.21493	0.94628	0.24391	0	0	0.24411
CSS0011182	-2.52245757334209	1.86929e-08	4.34163e-07	down	Chr15:+:95257311-95261883	Chr15:+:95257311-95261883	CSS0011182	-	-	95261883	-	2.76833	2.44515	2.11992	15.2969	13.2136	14.7656
CSS0011212	3.40328	1.85884e-11	2.87096e-09	up	Chr13:-:125736519-125751129	Chr13:-:125736519-125751129	CSS0011212	-	-	125751129	-	101.415	106.067	108.038	9.56637	8.2922	10.5532
CSS0011230	-2.0565709174451	2.88781e-05	0.000167681	down	Chr10:-:121226096-121227838	Chr10:-:121226096-121227838	CSS0011230	-	-	121227838	-	4.58814	3.47432	5.88482	26.0864	20.7293	24.0707
CSS0011236	2.36778	0.00842409	0.0204801	up	Chr11:-:62911768-62915776	Chr11:-:62911768-62915776	CSS0011236	-	-	62915776	-	0.56418	0.8697	0.47193	0.28543	0.04345	0.28339
CSS0011244	-5.09048131067893	1.90166e-05	0.000119025	down	Chr1:-:11994334-11994919	Chr1:-:11994334-11994919	CSS0011244	-	-	11994919	-	0	0	0	3.55396	1.95874	2.41319
CSS0011253	-3.90754136657552	0.00015268	0.000673606	down	Chr8:+:144385108-144387768	Chr8:+:144385108-144387768	CSS0011253	-	-	144387768	-	0.04414	0.08595	0	0.9571	0.97904	1.10863
CSS0011264	3.21807	0.00072752	0.00253511	up	Chr12:+:159523759-159524422	Chr12:+:159523759-159524422	CSS0011264	-	-	159524422	-	0.63802	1.08706	0.96066	0.13834	0	0.16024
CSS0011282	-2.62375464802718	0.00759383	0.0187408	down	Contig790:+:513632-514792	Contig790:+:513632-514792	CSS0011282	-	-	514792	-	0.39999	0	0.0803	0.97135	0.96109	0.9644
CSS0011318	-2.32442471713983	0.0191827	0.0414612	down	Chr7:+:4941774-4943477	Chr7:+:4941774-4943477	CSS0011318	-	-	4943477	-	0	0.22282	0.09189	0.3573	0.54992	0.73575
CSS0011334	-2.34367292891469	0.000766588	0.00265135	down	Chr12:-:10708052-10713711	Chr12:-:10708052-10713711	CSS0011334	-	-	10713711	-	0.92855	0.64574	0.53261	6.7878	3.9228	3.99785
CSS0011345	-2.09376634502167	1.30064e-05	8.69001e-05	down	Chr10:-:132074930-132086014	Chr10:-:132074930-132086014	CSS0011345	-	-	132086014	-	6.6091	8.40217	5.75689	30.2236	36.4446	22.4977
CSS0011346	-3.29505329272426	5.03315e-06	3.96714e-05	down	Chr14:-:10080214-10082537	Chr14:-:10080214-10082537	CSS0011346	-	-	10082537	-	0.99101	0.45404	0.87773	8.89838	10.0203	7.61324
CSS0011347	2.58669	0.00691202	0.0172861	up	Chr14:+:69388948-69406728	Chr14:+:69388948-69406728	CSS0011347	-	-	69406728	-	17.5879	51.3702	19.3359	15.0644	2.52386	1.90224
CSS0011377	2.4579	0.000129913	0.000587817	up	Chr12:+:115018643-115019596	Chr12:+:115018643-115019596	CSS0011377	-	-	115019596	-	11.0919	6.99776	5.43335	1.46224	1.72208	1.69374
CSS0011386	3.39226	1.10363e-11	2.01101e-09	up	Chr4:+:26592547-26610271	Chr4:+:26592547-26610271	CSS0011386	-	-	26610271	-	181.386	188.102	185.594	15.4737	18.2494	16.315
CSS0011415	-2.53952505917359	8.30289e-11	7.93548e-09	down	Chr9:+:108946585-108989242	Chr9:+:108946585-108989242	CSS0011415	-	-	108989242	-	28.4867	23.0048	23.8743	134.217	125.595	133.798
CSS0011418	2.3622	1.12301e-07	1.84901e-06	up	Contig567:+:163319-167164	Contig567:+:163319-167164	CSS0011418	-	-	167164	-	89.0722	97.0327	77.3272	18.9999	16.0181	19.5894
CSS0011421	-3.42404709887458	3.49355e-11	4.28438e-09	down	Chr4:-:192065273-192067041	Chr4:-:192065273-192067041	CSS0011421	-	-	192067041	-	191.41	162.788	158.837	1736.88	1729.96	1987.09
CSS0011451	2.03786	9.97758e-07	1.06082e-05	up	Chr1:+:193760566-193773748	Chr1:+:193760566-193773748	CSS0011451	-	-	193773748	-	2.95914	2.84475	3.13848	0.93619	0.70516	0.82265
CSS0011462	-4.19144384719822	1.14481e-08	2.95247e-07	down	Contig157:-:440213-443565	Contig157:-:440213-443565	CSS0011462	-	-	443565	-	0.97295	0.99988	1.30218	23.0181	20.7802	22.9698
CSS0011463	-3.3898023999842	0.00213422	0.00633935	down	Chr14:-:60749262-60751058	Chr14:-:60749262-60751058	CSS0011463	-	-	60751058	-	0	0.05806	0.47886	1.18953	1.54303	1.61748
CSS0011466	3.62916	3.48292e-11	4.28438e-09	up	Chr11:+:117363977-117365864	Chr11:+:117363977-117365864	CSS0011466	-	-	117365864	-	182.308	200.679	205.57	14.288	15.7295	15.3735
CSS0011472	-6.93785471658052	4.39658e-07	5.43504e-06	down	Chr9:-:27655069-27660635	Chr9:-:27655069-27660635	CSS0011472	-	-	27660635	-	0.06341	0.30869	0.06365	19.6344	23.2653	21.5962
CSS0011478	-5.23620453211463	1.03487e-05	7.17307e-05	down	Chr14:+:88394161-88399288	Chr14:+:88394161-88399288	CSS0011478	-	-	88399288	-	0.24528	0	0.1231	6.48824	6.91348	7.26904
CSS0011488	-2.64828674690806	0.00383426	0.0104959	down	Contig61:-:903822-908078	Contig61:-:903822-908078	CSS0011488	-	-	908078	-	0.23008	0.22401	0.11548	2.54428	2.01998	0.809
CSS0011493	-4.83666810069766	3.60127e-05	0.000201578	down	Chr1:+:219240382-219241756	Chr1:+:219240382-219241756	CSS0011493	-	-	219241756	-	0	0	0	3.2999	5.27426	6.68908
CSS0011510	-3.72327268839983	0.000288076	0.00115234	down	Chr5:+:106151518-106154797	Chr5:+:106151518-106154797	CSS0011510	-	-	106154797	-	0.09352	0	0.09388	1.21669	1.98786	1.78513
CSS0011513	-5.25577728698199	0.00624371	0.0158397	down	Chr4:+:193456862-193460862	Chr4:+:193456862-193460862	CSS0011513	-	-	193460862	-	0.6603	0	0	2.57706	3.12735	12.1061
CSS0011544	-2.44493175977297	3.86546e-10	2.33003e-08	down	Chr8:+:95549626-95558798	Chr8:+:95549626-95558798	CSS0011544	-	-	95558798	-	9.93035	10.4152	8.47276	50.3053	48.7635	48.8376
CSS0011574	2.30165	0.0286567	0.0585936	up	Chr6:+:56557781-56557987	Chr6:+:56557781-56557987	CSS0011574	-	-	56557987	-	3.39123	0.36685	3.02585	0.6536	0.34822	0.37854
CSS0011592	-2.19576324725153	0.00227147	0.00669253	down	Chr2:-:35765421-35768940	Chr2:-:35765421-35768940	CSS0011592	-	-	35768940	-	0.67611	0.7181	0.18509	3.62495	1.93126	2.96389
CSS0011595	2.0954	5.09672e-06	4.01018e-05	up	Chr10:-:40157738-40158849	Chr10:-:40157738-40158849	CSS0011595	-	-	40158849	-	7.392	6.94863	7.24942	1.91595	2.19856	1.96321
CSS0011601	5.48982	0.0328257	0.0657746	up	Chr2:-:103472887-103477779	Chr2:-:103472887-103477779	CSS0011601	-	-	103477779	-	16.5954	141.375	13.6042	0.71966	1.02243	0.55573
CSS0011627	3.48955	4.30437e-05	0.000234233	up	Contig404:-:318258-319382	Contig404:-:318258-319382	CSS0011627	-	-	319382	-	2.63461	2.16003	3.54932	0.30066	0.38443	0.20895
CSS0011628	2.04553	5.03864e-11	5.68159e-09	up	Chr4:-:12144048-12147025	Chr4:-:12144048-12147025	CSS0011628	-	-	12147025	-	169.058	168.813	173.8	38.0117	38.3863	34.3904
CSS0011634	2.10025	3.36214e-05	0.000190731	up	Contig120:-:91613-92899	Contig120:-:91613-92899	CSS0011634	-	-	92899	-	4.78778	5.48741	4.50174	1.89225	1.34418	0.97415
CSS0011642	6.69738	3.40322e-07	4.43972e-06	up	Chr5:+:29983762-29984289	Chr5:+:29983762-29984289	CSS0011642	-	-	29984289	-	109.264	98.0473	85.8919	0.8563	1.52071	0.66125
CSS0011689	2.21525	3.83053e-11	4.58147e-09	up	Chr2:+:40917796-40925400	Chr2:+:40917796-40925400	CSS0011689	-	-	40925400	-	286.876	257.709	274.091	59.1236	53.0228	57.513
CSS0011710	-2.91120299658946	0.0146693	0.0329886	down	Contig925:-:407654-408137	Contig925:-:407654-408137	CSS0011710	-	-	408137	-	0	0	0	1.9487	2.66969	0.32246
CSS0011711	2.76898	0.0039656	0.0108	up	Chr1:-:213709406-213710060	Chr1:-:213709406-213710060	CSS0011711	-	-	213710060	-	9.32056	5.25362	6.15517	2.76548	2.26671	0.24641
CSS0011718	4.61961	4.06772e-05	0.000222905	up	Contig790:-:255802-256554	Contig790:-:255802-256554	CSS0011718	-	-	256554	-	3.32215	3.79693	3.04476	0	0.40045	0.14511
CSS0011724	2.01352	0.00561462	0.0144864	up	Contig1139:-:177593-222078	Contig1139:-:177593-222078	CSS0011724	-	-	222078	-	2.62556	2.05745	2.76407	0.22216	2.07131	0.83633
CSS0011741	2.84799	2.07351e-08	4.72388e-07	up	Chr15:-:39702929-39711675	Chr15:-:39702929-39711675	CSS0011741	-	-	39711675	-	18.0512	18.1339	17.687	3.11454	2.74343	2.21268
CSS0011775	-4.97035256941717	3.79738e-11	4.57783e-09	down	Chr9:-:5855475-5865861	Chr9:-:5855475-5865861	CSS0011775	-	-	5865861	-	2.49865	2.56416	2.37254	76.404	77.2614	83.2085
CSS0011780	-5.36280824583699	2.65196e-07	3.64313e-06	down	Chr1:+:183777940-183781332	Chr1:+:183777940-183781332	CSS0011780	-	-	183781332	-	0.27083	0.26368	0.45309	18.3213	16.3518	16.6873
CSS0011783	2.98135	0.000172694	0.000748598	up	Chr7:+:149796729-149798350	Chr7:+:149796729-149798350	CSS0011783	-	-	149798350	-	1.11883	0.77806	0.80219	0.13862	0.09847	0.16057
CSS0011784	3.59497	4.41295e-10	2.5564e-08	up	Chr2:-:73817482-73820414	Chr2:-:73817482-73820414	CSS0011784	-	-	73820414	-	93.0809	107.615	97.8311	8.65843	7.63294	7.93679
CSS0011794	3.39851	0.000100896	0.000475293	up	Contig809:-:2354-2935	Contig809:-:2354-2935	CSS0011794	-	-	2935	-	3.21643	3.39245	2.15241	0.23247	0.49541	0.26927
CSS0011810	-3.19196052337537	1.35104e-12	4.72867e-10	down	Chr4:-:42177845-42179038	Chr4:-:42177845-42179038	CSS0011810	-	-	42179038	-	316.124	297.84	299.028	2802.01	2854.52	2997.13
CSS0011819	-3.5283586793338	0.000537895	0.00196375	down	Chr6:+:62947930-62958572	Chr6:+:62947930-62958572	CSS0011819	-	-	62958572	-	0	0	0.08233	0.8536	0.68216	0.82395
CSS0011820	-5.27206345565501	8.92295e-06	6.33341e-05	down	Chr5:-:188204604-188205502	Chr5:-:188204604-188205502	CSS0011820	-	-	188205502	-	0	0.14717	0.15173	8.25933	6.56556	8.04838
CSS0011832	2.34479	4.84313e-05	0.000257616	up	Chr6:+:132160811-132161020	Chr6:+:132160811-132161020	CSS0011832	-	-	132161020	-	15.2282	16.6342	16.0316	4.18773	2.74596	4.85072
CSS0011834	2.67566	5.51859e-10	3.01163e-08	up	Chr9:+:120844108-120845426	Chr9:+:120844108-120845426	CSS0011834	-	-	120845426	-	57.8197	59.0886	56.948	8.95241	9.32398	8.88835
CSS0011839	2.21416	3.99877e-05	0.000219732	up	Chr11:+:69884704-69886092	Chr11:+:69884704-69886092	CSS0011839	-	-	69886092	-	12.017	17.0575	9.24419	2.38643	3.42504	3.21555
CSS0011860	-2.87820196097726	4.11377e-10	2.44367e-08	down	Chr2:-:91825064-91850828	Chr2:-:91825064-91850828	CSS0011860	-	-	91850828	-	13.4351	10.2947	10.0521	76.9265	78.347	81.2947
CSS0011883	3.08517	0.0213646	0.0455165	up	Chr9:-:138338143-138338684	Chr9:-:138338143-138338684	CSS0011883	-	-	138338684	-	3.43048	0.35157	0.18124	0	0.16686	0
CSS0011902	3.3106	6.18442e-09	1.85923e-07	up	Chr2:-:185140254-185143728	Chr2:-:185140254-185143728	CSS0011902	-	-	185143728	-	12.4959	13.6866	14.364	1.26731	1.65303	1.41732
CSS0011908	-2.14601314460834	0.000110044	0.000511178	down	Chr14:-:10159829-10163019	Chr14:-:10159829-10163019	CSS0011908	-	-	10163019	-	1.04998	0.48679	0.95358	3.64258	4.5744	5.17362
CSS0011912	3.78891	0.000272295	0.00109833	up	Contig514:-:294445-294791	Contig514:-:294445-294791	CSS0011912	-	-	294791	-	2.08924	2.03407	1.86414	0	0	0.46642
CSS0011920	2.27894	0.000552653	0.00200901	up	Contig19:-:365129-369175	Contig19:-:365129-369175	CSS0011920	-	-	369175	-	1.18877	1.34405	1.46272	0.5654	0.38982	0.1541
CSS0011928	3.80798	1.83442e-13	1.29858e-10	up	Chr4:-:155263239-155267338	Chr4:-:155263239-155267338	CSS0011928	-	-	155267338	-	1654.84	1684.95	1620.27	128.729	131.264	129.955
CSS0011932	-2.42021804373343	9.14457e-06	6.46377e-05	down	Chr13:+:55539723-55542842	Chr13:+:55539723-55542842	CSS0011932	-	-	55542842	-	0.53581	0.37261	0.40978	2.72185	3.30108	2.61449
CSS0011940	2.65646	1.4542e-07	2.25805e-06	up	Chr1:-:211683241-211685516	Chr1:-:211683241-211685516	CSS0011940	-	-	211685516	-	13.5006	17.3707	14.2222	2.48249	2.46885	2.82759
CSS0011941	-4.58248587841646	1.18051e-07	1.91806e-06	down	Chr14:+:18021146-18022642	Chr14:+:18021146-18022642	CSS0011941	-	-	18022642	-	1.98389	2.84643	1.04811	48.2682	46.1244	54.3365
CSS0011954	-9.20144293018639	1.28506e-08	3.21472e-07	down	Chr4:-:10671712-10677201	Chr4:-:10671712-10677201	CSS0011954	-	-	10677201	-	0.03562	0.03468	0.03575	36.326	34.9217	38.8927
CSS0011967	-3.07873954833158	0.00021762	0.000907786	down	Contig597:+:74687-80569	Contig597:+:74687-80569	CSS0011967	-	-	80569	-	0.3421	0.44409	0.11446	3.75822	4.21529	2.7494
CSS0011977	8.19283	1.61207e-06	1.56713e-05	up	Chr3:+:156327640-156346104	Chr3:+:156327640-156346104	CSS0011977	-	-	156346104	-	24.3084	26.7535	18.99	0	0.19534	0
CSS0011983	2.18348	1.23749e-08	3.11947e-07	up	Chr11:+:52442405-52444683	Chr11:+:52442405-52444683	CSS0011983	-	-	52444683	-	335.71	276.577	268.224	54.8721	55.5416	63.6334
CSS0011985	2.12958	0.000167239	0.000728753	up	Chr10:-:18430140-18438527	Chr10:-:18430140-18438527	CSS0011985	-	-	18438527	-	1.92986	2.19204	2.58289	0.41844	0.74311	0.80781
CSS0012013	2.7319	0.00386365	0.0105634	up	Chr6:-:12545958-12549644	Chr6:-:12545958-12549644	CSS0012013	-	-	12549644	-	0.68721	0.33453	0.68981	0	0.10585	0.23013
CSS0012039	-2.31382974089852	0.0225637	0.0476978	down	Chr6:-:116335183-116339572	Chr6:-:116335183-116339572	CSS0012039	-	-	116339572	-	0.27083	0	0	1.057	0.37542	0.54415
CSS0012046	-2.86833001165849	0.000345966	0.00135095	down	Chr8:-:28426049-28433183	Chr8:-:28426049-28433183	CSS0012046	-	-	28433183	-	0.0625	0.09127	0.03137	0.84018	0.51982	0.78483
CSS0012075	2.20636	3.30718e-05	0.000188031	up	Chr4:-:7793666-7799739	Chr4:-:7793666-7799739	CSS0012075	-	-	7799739	-	3.6395	3.1972	2.66648	0.47167	0.98583	1.05065
CSS0012076	-2.31002256293677	7.49835e-06	5.49667e-05	down	Chr8:+:58870830-58871960	Chr8:+:58870830-58871960	CSS0012076	-	-	58871960	-	3.69223	5.39209	2.62523	20.5479	24.0272	22.2555
CSS0012080	4.26208	0.000328236	0.00129102	up	Chr7:-:3354783-3357211	Chr7:-:3354783-3357211	CSS0012080	-	-	3357211	-	0.79106	1.07824	2.0116	0.09148	0	0.15894
CSS0012131	-3.32481041398114	1.46264e-08	3.54936e-07	down	Chr1:+:31903499-31907171	Chr1:+:31903499-31907171	CSS0012131	-	-	31907171	-	1.7157	1.92738	2.20795	19.5351	20.6121	23.114
CSS0012132	-2.482457208387	3.82477e-08	7.75916e-07	down	Chr13:-:63471657-63473352	Chr13:-:63471657-63473352	CSS0012132	-	-	63473352	-	3.71421	4.53365	3.33875	22.3089	24.1296	21.7753
CSS0012135	-3.08595798461063	5.17208e-06	4.05621e-05	down	Chr13:+:70793502-70802732	Chr13:+:70793502-70802732	CSS0012135	-	-	70802732	-	0.44827	0.50917	0.82493	6.28529	6.28297	6.52982
CSS0012151	-3.62005463608637	0.000666072	0.00235079	down	Chr12:+:156715218-156717688	Chr12:+:156715218-156717688	CSS0012151	-	-	156717688	-	0.07536	0	0	0.9804	0.83573	0.52996
CSS0012158	2.22999	5.10709e-07	6.1383e-06	up	Chr10:-:4545332-4551828	Chr10:-:4545332-4551828	CSS0012158	-	-	4551828	-	7.45957	7.85718	8.84527	1.89172	2.09633	1.7968
CSS0012171	-2.5702722389731	2.43317e-10	1.66297e-08	down	Chr15:+:71252358-71261147	Chr15:+:71252358-71261147	CSS0012171	-	-	71261147	-	5.5805	5.33298	5.16279	28.7944	30.2538	31.493
CSS0012173	-2.09106486314362	0.0338146	0.0674725	down	Contig864:-:67912-69442	Contig864:-:67912-69442	CSS0012173	-	-	69442	-	0	0.36685	1.32381	1.96081	1.7411	2.27124
CSS0012180	-4.46512223892529	0.000282286	0.00113178	down	Chr4:+:32402172-32404136	Chr4:+:32402172-32404136	CSS0012180	-	-	32404136	-	0.05843	0	0	0.76009	0.91789	1.93693
CSS0012188	3.1801	0.00132524	0.00421599	up	Chr11:+:50353883-50355013	Chr11:+:50353883-50355013	CSS0012188	-	-	50355013	-	0.68964	1.00714	0.76148	0.23925	0.12747	0
CSS0012192	-3.72131553298949	0.000598421	0.00214673	down	Chr1:+:27747582-27748484	Chr1:+:27747582-27748484	CSS0012192	-	-	27748484	-	0.33986	0	0.51172	3.24238	5.33937	4.95071
CSS0012198	-2.74019397538915	2.5097e-11	3.4771e-09	down	Chr4:+:11607744-11613815	Chr4:+:11607744-11613815	CSS0012198	-	-	11613815	-	40.7991	33.4909	41.5961	235.415	230.069	239.735
CSS0012213	3.43667	0.000995345	0.00330969	up	Contig98:+:755405-759853	Contig98:+:755405-759853	CSS0012213	-	-	759853	-	1.12343	1.40627	0.64439	0.20879	0	0.16123
CSS0012219	5.33324	1.35792e-06	1.36307e-05	up	Chr15:+:31776860-31778264	Chr15:+:31776860-31778264	CSS0012219	-	-	31778264	-	34.3132	38.558	43.6988	1.83541	0.41908	1.36671
CSS0012236	3.7779	0.00262458	0.00756822	up	Chr7:+:76387393-76388935	Chr7:+:76387393-76388935	CSS0012236	-	-	76388935	-	0.89291	0.30682	0.84357	0	0	0.26383
CSS0012243	-2.49580852558529	0.0170553	0.0375557	down	Chr4:+:157313932-157314255	Chr4:+:157313932-157314255	CSS0012243	-	-	157314255	-	0	0	0.24165	1.67032	1.55732	0.48369
CSS0012247	-3.18357845664888	2.84273e-07	3.83273e-06	down	Chr10:-:99444142-99463539	Chr10:-:99444142-99463539	CSS0012247	-	-	99463539	-	1.6152	1.21745	1.51671	15.9969	15.5527	12.8241
CSS0012300	2.4725	9.74559e-12	1.84315e-09	up	Chr2:+:1177916-1184639	Chr2:+:1177916-1184639	CSS0012300	-	-	1184639	-	570.512	542.859	535.995	94.5851	101.823	95.8648
CSS0012313	2.52393	0.00310387	0.0087443	up	Chr5:+:92722889-92723692	Chr5:+:92722889-92723692	CSS0012313	-	-	92723692	-	1.03172	1.00448	1.34632	0.08948	0.38138	0.41459
CSS0012351	-4.32885592700982	0.000182967	0.000785227	down	Chr6:+:174182296-174188091	Chr6:+:174182296-174188091	CSS0012351	-	-	174188091	-	0.10117	0	0	1.22837	0.79467	0.9655
CSS0012392	2.60074	4.33234e-05	0.00023542	up	Chr8:-:129849314-129850015	Chr8:-:129849314-129850015	CSS0012392	-	-	129850015	-	6.99985	10.3848	8.69931	1.15637	2.66969	1.56269
CSS0012398	3.40306	0.000362802	0.00140456	up	Chr5:+:107685477-107691833	Chr5:+:107685477-107691833	CSS0012398	-	-	107691833	-	2.54018	1.89119	3.7497	0.25919	0.55235	0.15011
CSS0012404	4.35684	0.000111554	0.000516916	up	Chr9:+:121219497-121224398	Chr9:+:121219497-121224398	CSS0012404	-	-	121224398	-	0.89653	1.74572	1.04992	0.0648	0.13809	0
CSS0012417	7.35234	1.84073e-07	2.7279e-06	up	Contig951:-:583160-606550	Contig951:-:583160-606550	CSS0012417	-	-	606550	-	69.0976	79.0552	86.3661	0.33858	0.79369	0.39218
CSS0012420	2.23887	9.36093e-08	1.58732e-06	up	Chr9:+:52480315-52482724	Chr9:+:52480315-52482724	CSS0012420	-	-	52482724	-	20.8356	18.2393	18.2625	4.11407	3.99528	5.0067
CSS0012427	-5.10650547414663	4.43037e-09	1.43057e-07	down	Chr12:+:133035471-133036130	Chr12:+:133035471-133036130	CSS0012427	-	-	133036130	-	3.29942	3.46928	4.37173	133.693	125.868	149.954
CSS0012444	2.55017	0.000134042	0.000604582	up	Chr14:-:39862490-39864986	Chr14:-:39862490-39864986	CSS0012444	-	-	39864986	-	1.39747	1.04416	1.04392	0.22549	0.36041	0.16325
CSS0012473	3.39485	0.000884343	0.00299345	up	Chr4:-:101484624-101485056	Chr4:-:101484624-101485056	CSS0012473	-	-	101485056	-	1.01297	2.30117	1.0168	0	0	0
CSS0012481	-8.5806340337243	9.03629e-07	9.82367e-06	down	Chr14:+:33702097-33702813	Chr14:+:33702097-33702813	CSS0012481	-	-	33702813	-	0.65988	0	0	54.9424	55.2503	56.0835
CSS0012496	9.35879	1.33603e-14	2.51349e-11	up	Chr12:+:139038697-139039128	Chr12:+:139038697-139039128	CSS0012496	-	-	139039128	-	8556.53	8909.6	8468.59	20.5136	16.185	16.6873
CSS0012504	-5.42840197295361	4.66547e-05	0.000250214	down	Chr3:-:6732523-6732975	Chr3:-:6732523-6732975	CSS0012504	-	-	6732975	-	0	0	0	4.92799	5.25097	2.24868
CSS0012513	-2.02739197202802	3.48737e-11	4.28438e-09	down	Chr11:-:66111188-66115553	Chr11:-:66111188-66115553	CSS0012513	-	-	66115553	-	36.3064	33.63	32.6224	122.37	125.413	127.984
CSS0012524	2.50523	0.0112958	0.0263332	up	Chr2:-:70065064-70066319	Chr2:-:70065064-70066319	CSS0012524	-	-	70066319	-	0.69147	0.40393	0.55527	0.35983	0	0
CSS0012526	2.52758	0.0346429	0.0688065	up	Chr4:+:158475811-158478235	Chr4:+:158475811-158478235	CSS0012526	-	-	158478235	-	0.3611	2.98833	1.99359	0.78296	0.33371	0
CSS0012559	4.86312	1.267e-05	8.5002e-05	up	Chr7:+:11450735-11455490	Chr7:+:11450735-11455490	CSS0012559	-	-	11455490	-	2.39469	1.49879	1.97451	0.07418	0.07904	0.08592
CSS0012590	-2.5614644570632	0.00598501	0.0152821	down	Chr9:+:119861549-119861818	Chr9:+:119861549-119861818	CSS0012590	-	-	119861818	-	0	0.56251	0.28998	1.75383	2.93665	3.19236
CSS0012602	-3.82168744448974	0.000440863	0.00165637	down	Chr6:-:177298028-177298391	Chr6:-:177298028-177298391	CSS0012602	-	-	177298391	-	0	0.24108	0	3.00657	2.05947	4.22883
CSS0012606	-2.31798563262974	0.000414481	0.00157182	down	Chr4:+:41977916-41979042	Chr4:+:41977916-41979042	CSS0012606	-	-	41979042	-	0.74521	0.24184	0.83114	3.66246	3.29034	3.90957
CSS0012631	3.3313	0.000812451	0.00278625	up	Chr5:+:193326387-193327569	Chr5:+:193326387-193327569	CSS0012631	-	-	193327569	-	1.47595	0.99483	1.59551	0.29541	0.20984	0
CSS0012666	-2.4478422921076	1.15125e-07	1.8825e-06	down	Chr14:-:102292112-102295148	Chr14:-:102292112-102295148	CSS0012666	-	-	102295148	-	7.33918	4.40885	5.87791	32.1649	34.9945	31.3745
CSS0012719	2.19058	0.00102786	0.00340131	up	Chr3:+:163264929-163270773	Chr3:+:163264929-163270773	CSS0012719	-	-	163270773	-	1.7129	3.0971	3.07034	0.90197	0.90455	0.36874
CSS0012731	5.08456	2.0401e-05	0.000125925	up	Chr9:-:45674187-45679781	Chr9:-:45674187-45679781	CSS0012731	-	-	45679781	-	1.26352	1.0409	0.92684	0	0	0.09764
CSS0012740	-2.08767847089593	1.68639e-08	3.97887e-07	down	Chr10:-:35028882-35043115	Chr10:-:35028882-35043115	CSS0012740	-	-	35043115	-	7.36185	7.93863	5.84631	29.2979	27.9025	30.4725
CSS0012756	5.06422	5.35531e-05	0.00027978	up	Contig227:-:67359-67804	Contig227:-:67359-67804	CSS0012756	-	-	67804	-	3.60576	3.14101	6.09586	0	0	0.3813
CSS0012768	-2.31216282301655	0.000506178	0.00186222	down	Chr10:-:128469206-128469688	Chr10:-:128469206-128469688	CSS0012768	-	-	128469688	-	1.62497	1.93362	0.54371	8.76917	8.17591	7.25535
CSS0012789	2.94685	0.000168941	0.000734915	up	Chr1:-:221081873-221084297	Chr1:-:221081873-221084297	CSS0012789	-	-	221084297	-	1.11654	0.69882	1.12077	0.17292	0.14741	0.12018
CSS0012811	-4.50172585855351	2.95247e-06	2.55165e-05	down	Chr2:-:31789586-31790692	Chr2:-:31789586-31790692	CSS0012811	-	-	31790692	-	0.3086	0.15022	0.46465	8.76545	9.41123	7.90554
CSS0012814	-2.94499905036275	0.00825022	0.0201066	down	Chr5:+:114578216-114578855	Chr5:+:114578216-114578855	CSS0012814	-	-	114578855	-	1.06555	0	0	2.40279	1.96944	1.71274
CSS0012833	-2.12596977071507	3.36638e-06	2.85755e-05	down	Chr15:+:75026494-75084074	Chr15:+:75026494-75084074	CSS0012833	-	-	75084074	-	1.44759	1.22392	0.82213	5.71579	5.86157	4.66894
CSS0012836	2.15983	3.92642e-10	2.35882e-08	up	Contig676:+:230949-236242	Contig676:+:230949-236242	CSS0012836	-	-	236242	-	201.878	199.674	202.412	39.5276	46.217	36.2597
CSS0012838	2.53379	1.28494e-08	3.21472e-07	up	Chr9:-:6544228-6545248	Chr9:-:6544228-6545248	CSS0012838	-	-	6545248	-	253.039	204.723	194.361	34.714	34.8815	35.1694
CSS0012850	-2.19480187468139	0.0146724	0.0329904	down	Chr13:+:63690129-63692076	Chr13:+:63690129-63692076	CSS0012850	-	-	63692076	-	0.15853	1.54347	1.59134	3.1624	5.42076	8.60025
CSS0012859	-2.47417812907999	0.000174874	0.000756856	down	Chr9:+:54762157-54777952	Chr9:+:54762157-54777952	CSS0012859	-	-	54777952	-	0.10431	0.15233	0.07853	0.85945	0.84348	0.83833
CSS0012871	-2.00604162207969	0.00218371	0.00646164	down	Chr2:-:192678594-192679240	Chr2:-:192678594-192679240	CSS0012871	-	-	192679240	-	2.55732	2.48979	0.85567	11.8291	9.45331	9.42006
CSS0012900	-2.15606866763389	0.0259242	0.053707	down	Chr11:+:71410654-71415082	Chr11:+:71410654-71415082	CSS0012900	-	-	71415082	-	0.06599	0	0.19872	0.57232	0.67081	0.26517
CSS0012927	-4.57008430239728	5.39978e-05	0.000281885	down	Chr14:-:14257606-14258397	Chr14:-:14257606-14258397	CSS0012927	-	-	14258397	-	0.29545	0.19176	0	4.44153	4.18655	4.84789
CSS0012956	-3.50919857659853	3.19699e-11	4.1255e-09	down	Chr9:+:68332700-68333050	Chr9:+:68332700-68333050	CSS0012956	-	-	68333050	-	81.5538	77.2367	77.6246	899.466	811.174	789.606
CSS0012962	3.12188	0.00120748	0.00389613	up	Chr2:-:73334422-73339021	Chr2:-:73334422-73339021	CSS0012962	-	-	73339021	-	0.88434	1.54977	1.06522	0.1534	0.3269	0
CSS0012970	3.44996	2.50696e-07	3.48696e-06	up	Chr7:-:22915592-22921903	Chr7:-:22915592-22921903	CSS0012970	-	-	22921903	-	11.4734	11.8878	10.3546	1.59762	0.97276	0.95171
CSS0012981	2.87905	4.2599e-13	2.11486e-10	up	Chr11:+:52589274-52594857	Chr11:+:52589274-52594857	CSS0012981	-	-	52594857	-	343.368	337.874	330.457	43.6964	47.1255	43.1078
CSS0012996	-4.49289827798121	8.5218e-07	9.36691e-06	down	Chr1:-:116657472-116663283	Chr1:-:116657472-116663283	CSS0012996	-	-	116663283	-	0.15965	0.06661	0.20604	3.778	3.68838	3.71169
CSS0013003	-2.15898634733668	0.0419959	0.0811693	down	Chr11:+:118584889-118585824	Chr11:+:118584889-118585824	CSS0013003	-	-	118585824	-	0.08333	0.56792	0	0.72273	1.38618	0.50229
CSS0013006	-3.48710811200559	0.000868673	0.00294823	down	Chr10:-:6072656-6078938	Chr10:-:6072656-6078938	CSS0013006	-	-	6078938	-	0.09981	0	0.05009	0.56265	0.96847	1.15306
CSS0013015	6.7135	8.9157e-07	9.71324e-06	up	Contig927:+:1423-2946	Contig927:+:1423-2946	CSS0013015	-	-	2946	-	9.19708	11.5372	10.2971	0	0	0.17768
CSS0013027	2.87976	1.46853e-08	3.56123e-07	up	Contig627:+:11579-15227	Contig627:+:11579-15227	CSS0013027	-	-	15227	-	46.2765	47.2345	43.33	6.90505	5.74813	7.49835
CSS0013039	-3.74101232736477	8.72766e-05	0.000421809	down	Chr3:+:10265535-10268400	Chr3:+:10265535-10268400	CSS0013039	-	-	10268400	-	2.65301	0.25829	1.06522	21.3988	17.6526	16.2579
CSS0013053	4.35095	9.47471e-05	0.000451165	up	Chr9:+:12277108-12283756	Chr9:+:12277108-12283756	CSS0013053	-	-	12283756	-	1.48266	0.97952	1.43512	0	0.14681	0.10639
CSS0013067	2.56917	1.96651e-08	4.53211e-07	up	Contig1203:-:20573-22394	Contig1203:-:20573-22394	CSS0013067	-	-	22394	-	18.7544	20.67	17.7668	3.65879	3.05107	3.501
CSS0013072	-6.81478681831016	2.6722e-06	2.34687e-05	down	Chr12:-:109706575-109708359	Chr12:-:109706575-109708359	CSS0013072	-	-	109708359	-	0.12206	0.2971	0	13.8154	13.9877	14.7764
CSS0013073	-2.47924408701382	0.000163063	0.000712676	down	Chr5:-:185160710-185167044	Chr5:-:185160710-185167044	CSS0013073	-	-	185167044	-	0.661	0.57204	0.29489	3.56712	3.0543	4.42699
CSS0013101	-5.84326857667382	4.54091e-07	5.58359e-06	down	Chr10:+:11702309-11706672	Chr10:+:11702309-11706672	CSS0013101	-	-	11706672	-	0.40154	0.5864	0.10076	23.7682	23.9344	23.1947
CSS0013108	2.12529	4.71382e-05	0.000252277	up	Chr6:-:148970860-148977536	Chr6:-:148970860-148977536	CSS0013108	-	-	148977536	-	9.35346	11.2673	15.8338	3.71238	2.19761	3.58344
CSS0013119	2.41494	0.0405005	0.0786831	up	Chr10:-:67876135-67880256	Chr10:-:67876135-67880256	CSS0013119	-	-	67880256	-	1.97822	2.61383	0.42551	0	0.65291	0.70976
CSS0013139	-2.55006304004259	0.0127745	0.0292677	down	Contig1156:-:126692-131049	Contig1156:-:126692-131049	CSS0013139	-	-	131049	-	0.32499	0.06328	0	0.73285	0.48054	1.17537
CSS0013151	-3.28863437764957	0.00231298	0.00679244	down	Contig1100:+:431162-433492	Contig1100:+:431162-433492	CSS0013151	-	-	433492	-	0.59769	0	0	1.81431	2.76174	4.2031
CSS0013164	-5.21283052928398	5.42492e-11	5.912e-09	down	Chr2:+:40252593-40259122	Chr2:+:40252593-40259122	CSS0013164	-	-	40259122	-	3.73061	5.53195	5.93396	182.684	188.133	195.462
CSS0013205	-2.13733361725793	3.00871e-05	0.00017387	down	Chr14:+:90433132-90436007	Chr14:+:90433132-90436007	CSS0013205	-	-	90436007	-	1.4742	0.82637	1.56946	6.31535	5.36689	7.67422
CSS0013230	-2.66069033269816	0.00267033	0.00768651	down	Chr1:+:219479379-219480461	Chr1:+:219479379-219480461	CSS0013230	-	-	219480461	-	0.21606	0.07012	1.0844	2.12376	3.06163	2.45999
CSS0013249	-3.59053341902905	1.27616e-09	5.64547e-08	down	Chr14:+:85049259-85050391	Chr14:+:85049259-85050391	CSS0013249	-	-	85050391	-	5.89678	5.74106	5.65006	71.716	74.6824	76.6076
CSS0013284	6.12351	1.20613e-06	1.2403e-05	up	Chr5:+:56172693-56174240	Chr5:+:56172693-56174240	CSS0013284	-	-	56174240	-	2.07996	2.31432	2.1624	0	0	0
CSS0013294	3.23499	2.6639e-07	3.65391e-06	up	Chr5:+:11101662-11103768	Chr5:+:11101662-11103768	CSS0013294	-	-	11103768	-	15.0186	15.7726	17.102	1.2385	2.00226	2.72076
CSS0013316	-3.14662645465984	0.0056409	0.0145343	down	Chr13:-:102997770-102998431	Chr13:-:102997770-102998431	CSS0013316	-	-	102998431	-	0	0	0.1905	3.12727	0.70152	0.95326
CSS0013330	-2.93448384629356	0.0027668	0.00792357	down	Chr6:+:157858889-157859119	Chr6:+:157858889-157859119	CSS0013330	-	-	157859119	-	0.33766	0	0	1.75709	2.80837	1.69606
CSS0013331	2.95043	2.32708e-11	3.2878e-09	up	Chr2:+:159563144-159564975	Chr2:+:159563144-159564975	CSS0013331	-	-	159564975	-	391.809	381.734	368.317	41.4616	46.1167	50.6938
CSS0013333	2.65637	0.0138328	0.031374	up	Chr2:-:36360990-36364852	Chr2:-:36360990-36364852	CSS0013333	-	-	36364852	-	0.3504	0.54583	0.70345	0.06078	0.51811	0
CSS0013340	-3.45592302764098	0.000141197	0.000631914	down	Chr1:+:7759582-7760203	Chr1:+:7759582-7760203	CSS0013340	-	-	7760203	-	0.63105	0.24576	2.40709	10.0706	10.264	12.6793
CSS0013346	2.76264	4.98557e-09	1.56304e-07	up	Chr13:-:111587039-111593418	Chr13:-:111587039-111593418	CSS0013346	-	-	111593418	-	48.1712	53.8602	45.9613	7.14061	7.94231	6.96514
CSS0013361	2.30041	1.62688e-05	0.000104638	up	Chr10:+:42825235-42825917	Chr10:+:42825235-42825917	CSS0013361	-	-	42825917	-	30.9856	29.1271	34.3205	10.8113	5.26623	7.51376
CSS0013363	-4.76053788475123	0.000120391	0.000551222	down	Chr10:+:127469764-127470652	Chr10:+:127469764-127470652	CSS0013363	-	-	127470652	-	0	0	0	1.0841	1.73273	3.26491
CSS0013365	2.31903	1.8638e-10	1.37414e-08	up	Chr9:-:6470042-6473456	Chr9:-:6470042-6473456	CSS0013365	-	-	6473456	-	154.075	155.509	164.303	30.5886	29.8773	28.0498
CSS0013370	-2.65844600972441	0.000155445	0.000684117	down	Chr4:+:180983044-180986757	Chr4:+:180983044-180986757	CSS0013370	-	-	180986757	-	0.12808	0.12469	0.08571	1.07378	0.98634	1.11511
CSS0013376	-2.97807159001634	2.27967e-06	2.06191e-05	down	Chr4:+:34478856-34479653	Chr4:+:34478856-34479653	CSS0013376	-	-	34479653	-	5.40438	2.84414	1.90603	29.01	27.1318	29.641
CSS0013410	-2.1668322454409	0.00112119	0.00365933	down	Chr5:+:183395386-183402915	Chr5:+:183395386-183402915	CSS0013410	-	-	183402915	-	0.3768	0.22011	0.37823	1.63401	1.88039	2.8012
CSS0013416	-2.90985164624137	0.000313378	0.00123981	down	Chr8:-:119738824-119740006	Chr8:-:119738824-119740006	CSS0013416	-	-	119740006	-	0.37499	1.58205	0.37641	7.5887	5.3137	6.1531
CSS0013435	-2.12517407167943	2.19812e-07	3.1316e-06	down	Chr6:-:28998205-29016728	Chr6:-:28998205-29016728	CSS0013435	-	-	29016728	-	2.19272	2.83191	3.324	12.7689	13.1508	13.217
CSS0013448	2.20767	7.38783e-06	5.43792e-05	up	Chr4:+:191043544-191044972	Chr4:+:191043544-191044972	CSS0013448	-	-	191044972	-	9.62041	10.3148	8.67893	2.90448	1.51928	2.87495
CSS0013458	5.46723	2.4295e-09	9.18969e-08	up	Chr5:+:80807635-80808326	Chr5:+:80807635-80808326	CSS0013458	-	-	80808326	-	216.85	232.585	240.176	5.55562	3.83042	7.5708
CSS0013463	-3.37559475835386	5.06161e-07	6.09183e-06	down	Chr4:-:194447743-194455765	Chr4:-:194447743-194455765	CSS0013463	-	-	194455765	-	0.7558	0.73584	0.75866	9.63589	9.84834	9.56694
CSS0013482	-4.0951588398833	1.17613e-06	1.21329e-05	down	Chr8:+:129616384-129619309	Chr8:+:129616384-129619309	CSS0013482	-	-	129619309	-	0.72798	1.21502	1.14831	17.9492	21.4322	24.0297
CSS0013484	4.18029	0.00235148	0.00688343	up	Chr5:+:99898437-99904300	Chr5:+:99898437-99904300	CSS0013484	-	-	99904300	-	8.72082	9.04598	29.7794	0.77756	0.97916	0.73691
CSS0013488	2.28211	0.0179822	0.0392342	up	Chr3:-:149899106-149900692	Chr3:-:149899106-149900692	CSS0013488	-	-	149900692	-	0.55318	1.97476	2.03601	0.15992	0.34081	0.74097
CSS0013495	-2.99834315785112	6.03498e-07	7.04048e-06	down	Chr6:-:160216819-160223682	Chr6:-:160216819-160223682	CSS0013495	-	-	160223682	-	2.46311	0.89927	1.33924	12.2538	12.4246	13.0596
CSS0013515	2.88808	2.24991e-10	1.57129e-08	up	Chr4:-:188500033-188502117	Chr4:-:188500033-188502117	CSS0013515	-	-	188502117	-	165.884	174.873	174.599	23.5021	22.5043	22.4405
CSS0013527	2.03892	0.000310359	0.00122981	up	Chr2:+:81682122-81682697	Chr2:+:81682122-81682697	CSS0013527	-	-	81682697	-	20.7996	21.4415	41.1426	7.428	6.50147	9.52585
CSS0013533	2.05037	8.33959e-07	9.21194e-06	up	Contig979:-:51609-53658	Contig979:-:51609-53658	CSS0013533	-	-	53658	-	43.2466	41.854	45.2192	10.4932	13.7978	11.3787
CSS0013544	-2.17178966151637	4.4969e-07	5.539e-06	down	Chr10:+:161809178-161812641	Chr10:+:161809178-161812641	CSS0013544	-	-	161812641	-	4.1772	3.3657	3.03632	18.8015	17.2383	16.2793
CSS0013545	-2.49956147837243	0.0180159	0.0392982	down	Contig171:-:11130-11980	Contig171:-:11130-11980	CSS0013545	-	-	11980	-	1.92589	0	0.3222	2.22709	5.33937	4.51444
CSS0013546	2.26212	8.40095e-12	1.71595e-09	up	Chr1:-:31710339-31723939	Chr1:-:31710339-31723939	CSS0013546	-	-	31723939	-	111.349	115.812	117.041	21.827	21.5174	21.3538
CSS0013557	2.12577	1.97115e-05	0.000122473	up	Chr13:-:75512253-75514373	Chr13:-:75512253-75514373	CSS0013557	-	-	75514373	-	35.8792	27.8442	22.9662	9.4707	6.56743	6.26862
CSS0013588	3.1498	0.000247686	0.00101276	up	Chr11:+:103412547-103414946	Chr11:+:103412547-103414946	CSS0013588	-	-	103414946	-	4.8085	3.04843	4.15322	0.77589	0.98176	0.16851
CSS0013625	2.97885	9.38924e-10	4.48688e-08	up	Chr9:-:163023795-163028465	Chr9:-:163023795-163028465	CSS0013625	-	-	163028465	-	43.2	42.8882	42.6228	4.82496	5.9281	5.87398
CSS0013633	-2.20115445776144	0.00301535	0.0085299	down	Chr2:+:134109321-134111059	Chr2:+:134109321-134111059	CSS0013633	-	-	134111059	-	0.27659	0.53857	0.83291	4.07806	5.11216	2.77865
CSS0013642	-2.41638029197839	0.00493662	0.0130084	down	Chr1:-:164102335-164105282	Chr1:-:164102335-164105282	CSS0013642	-	-	164105282	-	0.33226	0.04044	0.04169	1.11666	0.61411	0.70931
CSS0013654	-3.56369684565763	1.04333e-06	1.10077e-05	down	Chr4:-:189369497-189371004	Chr4:-:189369497-189371004	CSS0013654	-	-	189371004	-	1.681	0.76375	0.78744	15.5026	13.7742	12.2153
CSS0013678	2.17077	8.14868e-12	1.71338e-09	up	Chr4:-:179007242-179013987	Chr4:-:179007242-179013987	CSS0013678	-	-	179013987	-	159.498	158.999	168.384	32.3808	33.7021	31.1342
CSS0013702	-2.67382636220264	0.00933957	0.0223665	down	Chr2:+:49296960-49297670	Chr2:+:49296960-49297670	CSS0013702	-	-	49297670	-	0.45881	0	0	0.79586	0.98935	1.22914
CSS0013706	-3.21593274321434	4.20934e-05	0.000229749	down	Chr9:+:28520221-28520982	Chr9:+:28520221-28520982	CSS0013706	-	-	28520982	-	0.81888	0.49828	1.02748	11.7185	8.22978	7.60955
CSS0013717	5.19988	0.000149033	0.000660696	up	Chr4:-:132484676-132489717	Chr4:-:132484676-132489717	CSS0013717	-	-	132489717	-	1.03998	1.18127	0.39147	0	0.04005	0
CSS0013749	2.3237	2.11937e-10	1.5091e-08	up	Chr4:+:18966766-18973530	Chr4:+:18966766-18973530	CSS0013749	-	-	18973530	-	27.4866	27.4847	27.951	5.02578	5.21299	5.51235
CSS0013753	2.59382	0.00953854	0.0227865	up	Chr7:-:98068749-98069697	Chr7:-:98068749-98069697	CSS0013753	-	-	98069697	-	2.07358	0.93176	1.28088	0.27668	0.88444	0
CSS0013765	3.74003	0.000205447	0.00086596	up	Chr4:-:164050414-164051299	Chr4:-:164050414-164051299	CSS0013765	-	-	164051299	-	1.94026	2.64463	2.72665	0	0.35861	0
CSS0013771	-2.19468445467878	7.69052e-11	7.4904e-09	down	Chr8:-:6228280-6230767	Chr8:-:6228280-6230767	CSS0013771	-	-	6230767	-	75.3136	70.2983	66.2377	295.837	282.45	300.23
CSS0013772	-2.82739603907776	0.000907615	0.00306005	down	Chr7:-:19399678-19401730	Chr7:-:19399678-19401730	CSS0013772	-	-	19401730	-	0.07046	0.54879	0.14145	2.26104	2.34411	1.62803
CSS0013789	3.85803	1.19511e-10	1.01072e-08	up	Chr6:-:14419687-14421114	Chr6:-:14419687-14421114	CSS0013789	-	-	14421114	-	200.672	230.044	212.092	15.9592	13.7902	12.9677
CSS0013799	-2.09114132852152	2.30311e-10	1.59417e-08	down	Chr11:+:48367414-48376861	Chr11:+:48367414-48376861	CSS0013799	-	-	48376861	-	15.3491	17.3327	17.2414	66.38	64.6997	66.5045
CSS0013822	-2.84586122036045	0.00335573	0.00935474	down	Chr5:+:99290479-99291282	Chr5:+:99290479-99291282	CSS0013822	-	-	99291282	-	0.09701	0	0.09738	1.17795	0.53792	1.16952
CSS0013824	-3.98055992818362	1.92078e-10	1.4059e-08	down	Chr13:-:28433282-28439946	Chr13:-:28433282-28439946	CSS0013824	-	-	28439946	-	4.69624	4.96981	4.78234	76.9745	81.3905	74.2553
CSS0013831	2.33058	0.000563513	0.0020406	up	Chr10:-:31203494-31215802	Chr10:-:31203494-31215802	CSS0013831	-	-	31215802	-	1.58533	2.08368	2.62571	0.27499	0.65928	0.63706
CSS0013837	2.83561	0.00246478	0.00717243	up	Chr9:+:120949007-120954701	Chr9:+:120949007-120954701	CSS0013837	-	-	120954701	-	0.82182	0.43643	1.34989	0.12959	0.20713	0.07506
CSS0013851	-2.39132663576988	0.000269171	0.00108816	down	Chr12:-:131960653-131963346	Chr12:-:131960653-131963346	CSS0013851	-	-	131963346	-	0.39038	1.14022	0.47023	3.58893	4.90645	4.15712
CSS0013862	5.94316	2.77996e-07	3.76623e-06	up	Chr5:-:27201274-27204613	Chr5:-:27201274-27204613	CSS0013862	-	-	27204613	-	97.8191	77.6659	71.0477	1.69783	0.96109	1.65934
CSS0013887	2.95688	0.00359627	0.00993421	up	Chr3:-:175146551-175149509	Chr3:-:175146551-175149509	CSS0013887	-	-	175149509	-	1.22145	1.69885	0.70062	0.15134	0	0.52589
CSS0013904	2.8651	1.06828e-07	1.77773e-06	up	Chr4:-:2868424-2872455	Chr4:-:2868424-2872455	CSS0013904	-	-	2872455	-	11.2694	12.3109	11.6238	1.46224	2.25511	1.73831
CSS0013910	3.37628	3.93753e-07	4.98395e-06	up	Chr7:+:32619331-32620715	Chr7:+:32619331-32620715	CSS0013910	-	-	32620715	-	13.3735	12.5351	15.0084	1.8731	1.22823	1.41862
CSS0013927	6.01095	2.4136e-06	2.16172e-05	up	Chr13:+:46893095-46895774	Chr13:+:46893095-46895774	CSS0013927	-	-	46895774	-	14.423	15.0584	16.9541	0.32919	0.08769	0.57195
CSS0013948	-3.35721614409897	0.00208224	0.00620816	down	Chr10:-:126681335-126684423	Chr10:-:126681335-126684423	CSS0013948	-	-	126684423	-	0.16774	1.14316	0	3.4915	3.25529	4.88683
CSS0013953	-4.55360126995923	8.92943e-06	6.33676e-05	down	Chr9:+:11127487-11127795	Chr9:+:11127487-11127795	CSS0013953	-	-	11127795	-	0.50484	0.73727	0.25338	17.2951	21.2279	14.9615
CSS0013965	3.48951	2.15085e-05	0.00013167	up	Chr13:+:50484455-50487739	Chr13:+:50484455-50487739	CSS0013965	-	-	50487739	-	1.94733	1.5116	1.82263	0.13694	0.12159	0.39655
CSS0013976	2.21917	0.00615057	0.0156367	up	Chr1:-:131326721-131329304	Chr1:-:131326721-131329304	CSS0013976	-	-	131329304	-	1.10973	0.46304	1.27307	0.20624	0.36627	0.15926
CSS0014056	2.9552	9.09258e-07	9.86685e-06	up	Chr7:+:156521960-156524618	Chr7:+:156521960-156524618	CSS0014056	-	-	156524618	-	7.76184	6.92273	8.71747	0.94152	1.20387	1.36322
CSS0014085	2.07322	0.0353676	0.0700668	up	Chr13:+:58305392-58306323	Chr13:+:58305392-58306323	CSS0014085	-	-	58306323	-	0.95586	0.55837	0.76759	0.24871	0.79502	0
CSS0014103	3.43179	1.07755e-11	2.0061e-09	up	Chr6:-:123288252-123289259	Chr6:-:123288252-123289259	CSS0014103	-	-	123289259	-	568.169	604.363	545.697	51.978	48.3258	47.5164
CSS0014105	-3.88110298543862	4.60108e-09	1.46911e-07	down	Chr10:-:13163422-13178618	Chr10:-:13163422-13178618	CSS0014105	-	-	13178618	-	1.66923	2.56084	2.03097	30.5775	31.7869	34.5547
CSS0014110	2.60649	3.60663e-09	1.23723e-07	up	Chr15:-:100165011-100166091	Chr15:-:100165011-100166091	CSS0014110	-	-	100166091	-	52.7975	53.3039	53.7991	7.77296	9.67647	9.53844
CSS0014112	2.4047	4.73558e-05	0.000253213	up	Chr9:+:6171930-6176932	Chr9:+:6171930-6176932	CSS0014112	-	-	6176932	-	5.48801	4.27447	3.58072	0.77346	1.20453	1.10266
CSS0014113	-3.59994483199166	0.000253736	0.00103371	down	Chr10:+:24689106-24690245	Chr10:+:24689106-24690245	CSS0014113	-	-	24690245	-	0	0	0	2.37361	2.21303	1.71837
CSS0014117	2.05771	4.77265e-05	0.000254891	up	Chr11:+:84593652-84599502	Chr11:+:84593652-84599502	CSS0014117	-	-	84599502	-	3.83104	5.2805	3.88876	0.896	1.15362	1.81624
CSS0014124	-3.95288716855897	3.55153e-11	4.33275e-09	down	Chr4:+:184959554-184961010	Chr4:+:184959554-184961010	CSS0014124	-	-	184961010	-	29.4539	22.1266	24.7292	352.352	372.841	390.602
CSS0014127	3.77437	1.60509e-05	0.000103582	up	Chr2:-:151364938-151376233	Chr2:-:151364938-151376233	CSS0014127	-	-	151376233	-	4.05286	5.43482	5.29634	0.19896	0.63601	0.53775
CSS0014132	-2.5810585601634	0.00855306	0.0207415	down	Chr13:+:36777695-36781508	Chr13:+:36777695-36781508	CSS0014132	-	-	36781508	-	0	0.05613	0.23147	0.69998	0.4262	0.8108
CSS0014162	-2.0730626623921	0.00463828	0.0123305	down	Contig1118:-:122056-123259	Contig1118:-:122056-123259	CSS0014162	-	-	123259	-	1.03998	0.84376	0.34797	5.2615	4.80543	2.61193
CSS0014185	2.24869	5.437e-08	1.02395e-06	up	Chr6:-:110663523-110671729	Chr6:-:110663523-110671729	CSS0014185	-	-	110671729	-	20.6571	21.0941	22.8208	4.6849	4.22395	5.72477
CSS0014188	2.20959	0.0338404	0.067517	up	Chr8:-:138377250-138390192	Chr8:-:138377250-138390192	CSS0014188	-	-	138390192	-	1.5501	0.2058	1.20234	0.12222	0.26046	0.21235
CSS0014189	-3.34993097131147	2.74395e-05	0.000160949	down	Chr15:-:5518230-5520057	Chr15:-:5518230-5520057	CSS0014189	-	-	5520057	-	0.25657	0.58286	0.25755	4.37634	4.66317	5.49879
CSS0014193	-2.02408183188457	2.14417e-07	3.07188e-06	down	Chr6:+:9899896-9909169	Chr6:+:9899896-9909169	CSS0014193	-	-	9909169	-	3.84584	4.13431	3.82019	18.6926	14.9938	15.8567
CSS0014224	2.35986	0.00145038	0.00455088	up	Chr2:-:110509832-110510413	Chr2:-:110509832-110510413	CSS0014224	-	-	110510413	-	2.41232	1.56574	2.01788	0.46493	0.2477	0.80781
CSS0014232	-2.70240618609401	1.57096e-07	2.39981e-06	down	Chr4:+:156557812-156565375	Chr4:+:156557812-156565375	CSS0014232	-	-	156565375	-	2.37768	2.76781	1.97161	17.0353	14.9513	18.6937
CSS0014244	2.00743	0.023831	0.0499812	up	Chr2:+:91218530-91220457	Chr2:+:91218530-91220457	CSS0014244	-	-	91220457	-	0.31804	1.08373	0.39905	0.13792	0.36739	0.07988
CSS0014245	-4.17171739046959	3.20698e-12	9.09916e-10	down	Chr13:-:121327144-121328515	Chr13:-:121327144-121328515	CSS0014245	-	-	121328515	-	44.0772	36.6839	33.438	663.707	713.588	688.896
CSS0014247	-3.82011230559218	1.00858e-09	4.74991e-08	down	Chr7:-:39898527-39903067	Chr7:-:39898527-39903067	CSS0014247	-	-	39903067	-	2.36359	2.24765	2.15184	32.7036	34.4406	35.1754
CSS0014266	2.27409	0.00174819	0.00534187	up	Chr4:+:88488534-88488743	Chr4:+:88488534-88488743	CSS0014266	-	-	88488743	-	2.59995	3.61613	3.35545	0.64427	0.68649	1.1194
CSS0014284	5.86725	3.7388e-06	3.10541e-05	up	Chr11:-:20566688-20567074	Chr11:-:20566688-20567074	CSS0014284	-	-	20567074	-	4.96353	5.29269	7.35487	0	0	0
CSS0014324	5.0769	2.60211e-09	9.65248e-08	up	Chr5:+:98272256-98273942	Chr5:+:98272256-98273942	CSS0014324	-	-	98273942	-	473.082	420.141	397.885	12.0263	13.6154	14.8553
CSS0014335	3.10235	5.82368e-14	6.50523e-11	up	Chr12:-:33955737-33971513	Chr12:-:33955737-33971513	CSS0014335	-	-	33971513	-	366.797	370.504	366.577	43.3997	43.323	41.1468
CSS0014346	5.29512	0.000228598	0.000946951	up	Chr15:+:36953075-36957825	Chr15:+:36953075-36957825	CSS0014346	-	-	36957825	-	1.31247	0.66933	2.50942	0	0	0.06279
CSS0014356	-3.40452228690765	0.00352678	0.00976791	down	Chr10:+:122927571-122927804	Chr10:+:122927571-122927804	CSS0014356	-	-	122927804	-	0	0	0	2.89094	0.61608	3.34862
CSS0014383	2.41205	5.58072e-05	0.000289946	up	Chr13:+:68926421-68927725	Chr13:+:68926421-68927725	CSS0014383	-	-	68927725	-	2.21145	2.444	2.33981	0.4147	0.66282	0.60044
CSS0014413	-5.24143308623017	6.18443e-06	4.69347e-05	down	Chr6:+:88252244-88277994	Chr6:+:88252244-88277994	CSS0014413	-	-	88277994	-	0.07242	0.03525	0.14539	3.58025	5.08653	4.32896
CSS0014423	-2.14025164523354	1.13619e-09	5.19115e-08	down	Chr12:+:81353686-81357393	Chr12:+:81353686-81357393	CSS0014423	-	-	81357393	-	16.8266	19.5677	21.1129	81.6335	76.9949	75.0122
CSS0014431	4.79631	2.65592e-05	0.000156711	up	Chr10:-:14302886-14316855	Chr10:-:14302886-14316855	CSS0014431	-	-	14316855	-	1.14463	0.9552	1.47724	0	0	0.08214
CSS0014460	3.66796	0.000104689	0.000490188	up	Chr14:+:42377575-42389572	Chr14:+:42377575-42389572	CSS0014460	-	-	42389572	-	1.75456	1.78588	1.12077	0.13834	0.22111	0.08012
CSS0014462	-3.27760224333278	7.51171e-05	0.000371943	down	Chr7:+:149680993-149683631	Chr7:+:149680993-149683631	CSS0014462	-	-	149683631	-	0.25896	0.05042	0.15596	1.97643	2.0581	1.92513
CSS0014472	2.77715	4.69973e-08	9.12504e-07	up	Contig567:-:86505-90618	Contig567:-:86505-90618	CSS0014472	-	-	90618	-	58.4318	44.7542	45.066	5.88916	7.80264	7.27031
CSS0014479	4.00714	1.79954e-08	4.19326e-07	up	Chr7:+:83211025-83213072	Chr7:+:83211025-83213072	CSS0014479	-	-	83213072	-	42.1053	39.2014	41.5719	3.19282	2.1263	3.23602
CSS0014481	-2.29285485535795	3.84926e-06	3.18278e-05	down	Contig648:+:358195-362627	Contig648:+:358195-362627	CSS0014481	-	-	362627	-	0.9115	0.76065	0.82781	5.30793	4.41233	5.14537
CSS0014484	-2.86400713387286	0.00278122	0.007957	down	Chr7:+:23074610-23077274	Chr7:+:23074610-23077274	CSS0014484	-	-	23077274	-	0	0.12656	0	0.78923	0.72082	0.78358
CSS0014497	4.28665	0.000412473	0.0015655	up	Chr4:-:68316175-68318216	Chr4:-:68316175-68318216	CSS0014497	-	-	68318216	-	1.01362	1.28291	2.23842	0	0.28102	0.10183
CSS0014515	-2.17376692060013	7.57426e-09	2.17115e-07	down	Chr1:-:103490715-103506628	Chr1:-:103490715-103506628	CSS0014515	-	-	103506628	-	5.22894	5.04372	4.76275	22.5073	22.5506	24.1251
CSS0014534	2.14196	4.24928e-10	2.49653e-08	up	Chr2:+:192882295-192900653	Chr2:+:192882295-192900653	CSS0014534	-	-	192900653	-	119.88	109.671	116.533	21.765	25.0718	25.2108
CSS0014540	2.37649	4.60654e-11	5.29456e-09	up	Chr8:-:60916957-60919025	Chr8:-:60916957-60919025	CSS0014540	-	-	60919025	-	121.347	117.325	115.903	20.0629	19.642	22.5937
CSS0014555	-2.76461542760978	2.70426e-08	5.87621e-07	down	Chr10:-:123427027-123431505	Chr10:-:123427027-123431505	CSS0014555	-	-	123431505	-	5.52276	3.63976	4.34965	31.8343	32.8214	33.3746
CSS0014559	-2.72576532959529	0.0198317	0.0426909	down	Chr7:-:5969550-5969833	Chr7:-:5969550-5969833	CSS0014559	-	-	5969833	-	1.23807	0	0	1.07378	5.72075	3.31673
CSS0014576	2.55421	0.00198034	0.00595744	up	Chr12:-:109234223-109234984	Chr12:-:109234223-109234984	CSS0014576	-	-	109234984	-	1.0236	1.89348	2.46594	0.35511	0.18919	0.51416
CSS0014581	-2.00841582994103	0.0343533	0.0683494	down	Chr11:+:32655692-32655920	Chr11:+:32655692-32655920	CSS0014581	-	-	32655920	-	0.44067	0	0	1.14657	2.44344	0.8854
CSS0014601	-4.63330019034382	2.4637e-05	0.000147192	down	Chr7:+:164983319-164983619	Chr7:+:164983319-164983619	CSS0014601	-	-	164983619	-	0	0	0	4.37524	6.09645	5.06792
CSS0014607	3.47714	1.6246e-05	0.000104539	up	Contig800:+:43280-47020	Contig800:+:43280-47020	CSS0014607	-	-	47020	-	5.09128	6.27865	8.8583	0.82426	0.62734	0.61377
CSS0014630	-5.641050578509	8.74397e-08	1.5055e-06	down	Chr9:-:791965-797771	Chr9:-:791965-797771	CSS0014630	-	-	797771	-	0.27914	0.15529	0.10007	10.2371	8.91806	9.61446
CSS0014634	-2.22216466588176	0.0154497	0.0344984	down	Chr6:-:88301279-88302756	Chr6:-:88301279-88302756	CSS0014634	-	-	88302756	-	0.24074	0	0.24165	1.25274	0.8899	0.72554
CSS0014636	6.50197	9.29802e-07	1.00259e-05	up	Chr4:-:12973374-12975308	Chr4:-:12973374-12975308	CSS0014636	-	-	12975308	-	1.89453	1.72677	2.10402	0.03496	0	0
CSS0014637	-3.00666700159555	4.1684e-08	8.31471e-07	down	Chr3:-:12254525-12255734	Chr3:-:12254525-12255734	CSS0014637	-	-	12255734	-	49.9189	52.4483	53.4485	355.738	363.099	483.102
CSS0014654	3.33622	3.87504e-08	7.84778e-07	up	Chr4:+:179912043-179912525	Chr4:+:179912043-179912525	CSS0014654	-	-	179912525	-	68.2843	65.6466	69.9768	7.68163	7.92104	6.8886
CSS0014655	-2.06545568236746	4.43302e-10	2.55991e-08	down	Chr1:+:198733638-198740483	Chr1:+:198733638-198740483	CSS0014655	-	-	198740483	-	54.3203	46.5576	50.487	189.79	198.796	198.071
CSS0014659	-2.66995444084478	1.10592e-08	2.87083e-07	down	Chr2:+:41176249-41182777	Chr2:+:41176249-41182777	CSS0014659	-	-	41182777	-	10.5505	9.66047	12.7338	74.5107	65.001	74.4462
CSS0014661	5.97678	1.17645e-05	7.9614e-05	up	Chr14:+:42447920-42458543	Chr14:+:42447920-42458543	CSS0014661	-	-	42458543	-	24.0413	20.335	13.8679	0.28305	0.50266	0.21857
CSS0014675	3.99316	3.24464e-09	1.14378e-07	up	Chr1:-:109912910-109913856	Chr1:-:109912910-109913856	CSS0014675	-	-	109913856	-	50.9547	50.0158	52.7199	3.89405	2.89484	3.56649
CSS0014680	2.76001	0.0049258	0.0129818	up	Chr13:-:61432741-61432941	Chr13:-:61432741-61432941	CSS0014680	-	-	61432941	-	0.7761	0.75561	2.33713	0	0.35861	0
CSS0014702	-2.56045857436159	2.11988e-11	3.06782e-09	down	Chr9:-:18528220-18531496	Chr9:-:18528220-18531496	CSS0014702	-	-	18531496	-	30.1	29.0504	27.4992	158.148	162.224	157.066
CSS0014740	-2.19945473773153	3.72091e-13	1.92759e-10	down	Chr4:-:177997047-178001283	Chr4:-:177997047-178001283	CSS0014740	-	-	178001283	-	132.15	139.352	135.461	665.414	638.834	634.379
CSS0014741	-4.1681157568391	2.0055e-05	0.000124197	down	Chr6:+:10423876-10427728	Chr6:+:10423876-10427728	CSS0014741	-	-	10427728	-	0.31771	0.05155	0.15946	3.26069	4.20842	4.25569
CSS0014743	-2.38573796292778	0.00242693	0.00707418	down	Chr1:+:191838676-191839693	Chr1:+:191838676-191839693	CSS0014743	-	-	191839693	-	0.98111	0.1592	0.16414	2.55275	3.02229	2.79263
CSS0014744	4.05222	2.77515e-05	0.00016238	up	Chr1:-:61198537-61200803	Chr1:-:61198537-61200803	CSS0014744	-	-	61200803	-	3.64528	2.453	3.33623	0.09299	0.34678	0.26927
CSS0014750	-2.58317646359563	1.98661e-08	4.56078e-07	down	Contig1154:+:76654-77049	Contig1154:+:76654-77049	CSS0014750	-	-	77049	-	11.9342	11.2041	10.9098	75.0411	69.3243	77.7155
CSS0014752	3.03526	0.000798986	0.00274481	up	Contig1117:-:201686-208973	Contig1117:-:201686-208973	CSS0014752	-	-	208973	-	0.5306	0.82654	0.63913	0.04602	0.19614	0.10661
CSS0014757	-2.35539790560965	0.0269101	0.0554186	down	Chr3:+:88782122-88784826	Chr3:+:88782122-88784826	CSS0014757	-	-	88784826	-	0	0.61241	0	0.54555	1.55014	1.47447
CSS0014763	-2.62179042028215	0.000107567	0.000501824	down	Chr5:+:26179775-26207877	Chr5:+:26179775-26207877	CSS0014763	-	-	26207877	-	0.22381	0.4358	0.44932	2.4911	2.44753	3.78486
CSS0014773	2.65712	0.00908924	0.0218549	up	Chr11:-:86213205-86224488	Chr11:-:86213205-86224488	CSS0014773	-	-	86224488	-	1.26827	1.78356	0.56581	0.30555	0.06511	0.56627
CSS0014802	-3.14697062458138	4.05368e-05	0.000222243	down	Contig1002:+:426869-427876	Contig1002:+:426869-427876	CSS0014802	-	-	427876	-	1.08331	0.30134	0.62138	5.83866	6.8649	8.0068
CSS0014809	-2.38301441850584	3.77754e-13	1.92897e-10	down	Chr6:-:7590198-7590789	Chr6:-:7590198-7590789	CSS0014809	-	-	7590789	-	247.709	274.269	267.002	1360.52	1421.43	1374.28
CSS0014839	2.25274	0.014551	0.0327597	up	Contig31:+:48249-48942	Contig31:+:48249-48942	CSS0014839	-	-	48942	-	1.33331	0.97357	1.67294	0.28909	0.92412	0
CSS0014853	2.08411	6.2034e-06	4.70487e-05	up	Contig47:-:157484-159517	Contig47:-:157484-159517	CSS0014853	-	-	159517	-	3.22117	3.47212	3.92624	0.93124	1.06315	0.9631
CSS0014858	2.84738	8.55424e-05	0.00041483	up	Chr7:-:17074759-17079054	Chr7:-:17074759-17079054	CSS0014858	-	-	17079054	-	2.2313	2.0307	1.60677	0.37863	0.17931	0.4873
CSS0014863	4.21784	1.90222e-10	1.3962e-08	up	Chr11:+:62714464-62714949	Chr11:+:62714464-62714949	CSS0014863	-	-	62714949	-	164.503	155.159	154.654	9.04756	8.454	8.86765
CSS0014864	2.21985	2.6706e-05	0.00015737	up	Chr9:-:7804352-7805043	Chr9:-:7804352-7805043	CSS0014864	-	-	7805043	-	10.3998	10.758	11.0916	2.44284	3.0034	3.04725
CSS0014883	-2.09996181567494	1.35266e-06	1.35953e-05	down	Chr2:-:212270430-212275490	Chr2:-:212270430-212275490	CSS0014883	-	-	212275490	-	4.9903	2.86653	2.65487	14.802	15.5416	16.2431
CSS0014900	-2.13849093075237	1.97066e-07	2.87985e-06	down	Chr12:-:159282544-159286311	Chr12:-:159282544-159286311	CSS0014900	-	-	159286311	-	2.83837	3.42663	3.47592	16.9366	14.5842	15.2838
CSS0014911	2.42159	3.90841e-09	1.30594e-07	up	Chr14:+:112195188-112195859	Chr14:+:112195188-112195859	CSS0014911	-	-	112195859	-	461.722	369.523	381.682	66.8426	74.2268	63.3159
CSS0014915	-2.12270808943525	1.86447e-10	1.37414e-08	down	Chr13:-:42726882-42753288	Chr13:-:42726882-42753288	CSS0014915	-	-	42753288	-	16.3333	14.755	13.1161	57.2441	57.8285	58.0757
CSS0014922	3.48959	2.58147e-06	2.28629e-05	up	Chr3:-:138148863-138151626	Chr3:-:138148863-138151626	CSS0014922	-	-	138151626	-	6.03302	7.27221	6.20006	0.74749	0.79648	0.50507
CSS0014925	-3.22714880508023	8.64709e-06	6.18181e-05	down	Chr2:-:122488008-122488905	Chr2:-:122488008-122488905	CSS0014925	-	-	122488905	-	2.46311	2.13161	2.47243	23.2614	32.1205	30.5183
CSS0014930	4.39681	8.93823e-06	6.34048e-05	up	Chr3:+:94551000-94583783	Chr3:+:94551000-94583783	CSS0014930	-	-	94583783	-	2.04046	1.73025	1.78391	0.11417	0.12166	0.06612
CSS0014945	2.22863	3.01007e-05	0.000173882	up	Chr12:+:137695735-137696301	Chr12:+:137695735-137696301	CSS0014945	-	-	137696301	-	15.2695	15.9377	14.0846	4.1758	5.4665	2.21116
CSS0014950	-4.90013636195137	8.12621e-07	9.01245e-06	down	Chr6:+:100714723-100719921	Chr6:+:100714723-100719921	CSS0014950	-	-	100719921	-	0.44317	0.21573	0.51899	12.6199	13.8566	15.6567
CSS0014959	-4.16246127729588	3.08655e-06	2.65022e-05	down	Chr9:+:11451026-11455201	Chr9:+:11451026-11455201	CSS0014959	-	-	11455201	-	0.71558	0.8128	0.95772	15.4121	18.9572	21.9258
CSS0014961	-2.576824040434	0.00858381	0.0208033	down	Chr2:-:4954661-4958747	Chr2:-:4954661-4958747	CSS0014961	-	-	4958747	-	0.51315	0.4996	0	3.11536	1.58073	2.06205
CSS0014978	-3.70092455743243	1.05285e-05	7.26526e-05	down	Chr14:-:18897747-18898499	Chr14:-:18897747-18898499	CSS0014978	-	-	18898499	-	0.25742	0.62656	0.38759	7.92574	6.89889	7.8875
CSS0014986	-3.59772037758996	0.000630944	0.00224521	down	Contig30:-:181750-185756	Contig30:-:181750-185756	CSS0014986	-	-	185756	-	0.0815	0.07935	0	0.91894	1.95833	1.22818
CSS0015029	-3.15287331431215	2.52232e-09	9.47562e-08	down	Chr15:-:83961179-83968472	Chr15:-:83961179-83968472	CSS0015029	-	-	83968472	-	2.38914	2.96457	2.86842	24.5401	26.1052	26.0722
CSS0015036	-3.72511959736614	0.000792419	0.00272592	down	Chr1:+:35081760-35088602	Chr1:+:35081760-35088602	CSS0015036	-	-	35088602	-	0.09352	0	0	0.48668	0.47536	0.89256
CSS0015063	3.42682	3.14905e-07	4.16591e-06	up	Chr15:+:90204883-90215858	Chr15:+:90204883-90215858	CSS0015063	-	-	90215858	-	11.3041	10.2108	9.51881	1.03487	0.92859	1.38798
CSS0015076	-4.15866847194281	3.25834e-12	9.09916e-10	down	Chr10:-:143306185-143325996	Chr10:-:143306185-143325996	CSS0015076	-	-	143325996	-	10.8044	11.5249	9.07378	177.52	174.953	179.635
CSS0015081	-3.10550926439426	0.00189312	0.00572888	down	Chr4:+:39166877-39176115	Chr4:+:39166877-39176115	CSS0015081	-	-	39176115	-	0.07927	0	0	0.41249	0.73254	0.55742
CSS0015121	-3.01298130244175	0.00397934	0.0108292	down	Chr4:-:171273004-171273984	Chr4:-:171273004-171273984	CSS0015121	-	-	171273984	-	0.23853	0.23223	0	1.17229	1.02869	2.31639
CSS0015136	2.98436	0.000132031	0.000596718	up	Chr9:-:47618763-47624299	Chr9:-:47618763-47624299	CSS0015136	-	-	47624299	-	3.09517	3.96052	2.57428	0.61359	0.6538	0.26652
CSS0015168	-2.05748319646208	0.00162385	0.00501094	down	Contig911:+:541900-546441	Contig911:+:541900-546441	CSS0015168	-	-	546441	-	0.1656	0.48369	0.44328	1.57989	1.73445	2.44002
CSS0015177	5.21655	4.51909e-10	2.59286e-08	up	Chr7:-:46718325-46720572	Chr7:-:46718325-46720572	CSS0015177	-	-	46720572	-	64.9339	68.0047	69.14	1.79497	1.7333	2.20909
CSS0015209	-4.61888907068096	7.16326e-16	2.84501e-12	down	Chr2:-:6653624-6658707	Chr2:-:6653624-6658707	CSS0015209	-	-	6658707	-	120.807	115.246	114.878	3348.4	3365.47	3288.27
CSS0015210	-2.97587833268744	9.28193e-05	0.000443796	down	Chr5:+:34329602-34332174	Chr5:+:34329602-34332174	CSS0015210	-	-	34332174	-	0.21416	0.50042	0.47294	3.15764	4.98752	3.48544
CSS0015219	-4.0813858236539	0.000140006	0.000626974	down	Chr11:-:107486092-107489113	Chr11:-:107486092-107489113	CSS0015219	-	-	107489113	-	0.05909	0.17259	0	1.63995	1.63822	1.84022
CSS0015222	-3.20258831753555	2.29823e-06	2.07503e-05	down	Chr6:+:20264256-20277626	Chr6:+:20264256-20277626	CSS0015222	-	-	20277626	-	0.62994	0.78057	1.55208	9.43693	10.8493	9.60775
CSS0015233	-3.0201888889958	8.4313e-08	1.46487e-06	down	Chr7:+:165515657-165519719	Chr7:+:165515657-165519719	CSS0015233	-	-	165519719	-	5.1575	4.26467	2.55306	32.8435	31.7968	34.5654
CSS0015242	-2.50903822414727	0.00135966	0.00431165	down	Chr10:-:87492310-87494390	Chr10:-:87492310-87494390	CSS0015242	-	-	87494390	-	0.12935	0.75561	0.6492	3.1412	4.54245	3.24867
CSS0015248	-4.30838906173888	9.37521e-12	1.81117e-09	down	Chr15:-:36918324-36923624	Chr15:-:36918324-36923624	CSS0015248	-	-	36923624	-	8.64764	10.7305	10.2122	194.61	185.532	183.289
CSS0015250	-3.08838945246055	1.07569e-10	9.51748e-09	down	Chr2:+:124685578-124709486	Chr2:+:124685578-124709486	CSS0015250	-	-	124709486	-	6.07464	7.88563	6.5448	55.9869	55.2026	54.9644
CSS0015257	-4.09072399837312	1.39052e-05	9.17922e-05	down	Chr2:-:91682786-91687352	Chr2:-:91682786-91687352	CSS0015257	-	-	91687352	-	0.57777	0.125	0.38664	6.01314	7.47512	7.73904
CSS0015267	2.0444	0.0448931	0.0859969	up	Chr2:+:171418989-171420842	Chr2:+:171418989-171420842	CSS0015267	-	-	171420842	-	0.30952	0.15067	1.24276	0	0.14302	0.31094
CSS0015268	-3.89779962019692	0.000232192	0.000958912	down	Chr11:-:87493332-87495270	Chr11:-:87493332-87495270	CSS0015268	-	-	87495270	-	0	0.05676	0	0.75838	0.5926	0.81989
CSS0015269	2.1242	7.86246e-07	8.79086e-06	up	Chr3:+:16541559-16547416	Chr3:+:16541559-16547416	CSS0015269	-	-	16547416	-	37.5275	47.2825	52.3189	10.4237	12.1269	10.2259
CSS0015270	-3.11272472474572	2.48484e-13	1.51248e-10	down	Chr11:+:63639234-63681709	Chr11:+:63639234-63681709	CSS0015270	-	-	63681709	-	12.6759	13.1339	13.3554	111.318	109.259	102.098
CSS0015271	-2.51212298369978	1.76377e-10	1.33008e-08	down	Chr3:-:52488728-52501536	Chr3:-:52488728-52501536	CSS0015271	-	-	52501536	-	17.0468	19.1041	18.2809	99.4509	90.6685	101.643
CSS0015289	2.2691	3.95408e-06	3.25515e-05	up	Chr4:+:180112977-180114330	Chr4:+:180112977-180114330	CSS0015289	-	-	180114330	-	11.73	14.0104	14.2021	3.7757	2.6821	3.28009
CSS0015309	3.27686	0.000363201	0.00140596	up	Contig1213:-:137002-141966	Contig1213:-:137002-141966	CSS0015309	-	-	141966	-	1.35886	1.58757	1.0912	0.15714	0.08372	0.36403
CSS0015311	-3.55338141874512	2.37853e-10	1.63501e-08	down	Chr5:-:160530446-160548561	Chr5:-:160530446-160548561	CSS0015311	-	-	160548561	-	2.13341	2.35097	3.03574	29.2998	27.667	29.3695
CSS0015320	-4.90676559653469	5.30224e-05	0.000277616	down	Chr3:-:142713991-142715808	Chr3:-:142713991-142715808	CSS0015320	-	-	142715808	-	0	0	0	2.37957	2.89775	1.31253
CSS0015337	3.15054	1.34693e-06	1.35432e-05	up	Chr5:+:19872056-19891055	Chr5:+:19872056-19891055	CSS0015337	-	-	19891055	-	6.89083	5.94757	7.26032	0.84772	0.63229	1.22741
CSS0015343	2.07719	0.00585043	0.0149856	up	Chr7:-:97950961-97955807	Chr7:-:97950961-97955807	CSS0015343	-	-	97955807	-	3.55184	10.7199	5.41924	2.21796	2.75722	0.71364
CSS0015360	3.73466	5.71594e-06	4.40432e-05	up	Chr9:-:101578070-101580002	Chr9:-:101578070-101580002	CSS0015360	-	-	101580002	-	5.33082	5.73637	4.78775	0.6489	0.43214	0.37582
CSS0015397	2.54959	0.000362702	0.00140433	up	Chr15:-:21168659-21174768	Chr15:-:21168659-21174768	CSS0015397	-	-	21174768	-	2.66336	2.96346	1.57012	0.54998	0.27348	0.722
CSS0015404	2.48645	6.47136e-05	0.000328112	up	Chr7:-:56047478-56048182	Chr7:-:56047478-56048182	CSS0015404	-	-	56048182	-	4.09353	3.55457	4.22009	0.76764	0.7157	1.2226
CSS0015423	-4.38489018039273	2.1624e-05	0.000132196	down	Chr5:+:68334674-68362377	Chr5:+:68334674-68362377	CSS0015423	-	-	68362377	-	0.20537	0.43988	0.04123	5.16532	4.21329	5.07531
CSS0015442	-5.97892572793719	2.30211e-05	0.00013939	down	Chr7:+:46260361-46264688	Chr7:+:46260361-46264688	CSS0015442	-	-	46264688	-	0	0	0.19476	2.99535	3.01236	2.9238
CSS0015452	-3.9606579112948	0.000111248	0.000515767	down	Chr3:+:159491678-159495743	Chr3:+:159491678-159495743	CSS0015452	-	-	159495743	-	0.07493	0.51063	0.97773	6.43337	8.65532	8.65624
CSS0015463	-2.64076771123535	0.0110627	0.0258962	down	Chr14:-:75851530-75859213	Chr14:-:75851530-75859213	CSS0015463	-	-	75859213	-	0.44192	0.50196	0	1.72473	1.56551	1.47985
CSS0015470	-2.27386335766584	2.3818e-07	3.3466e-06	down	Chr4:-:29051567-29057905	Chr4:-:29051567-29057905	CSS0015470	-	-	29057905	-	3.64478	4.81023	3.41468	20.0204	21.9313	21.1558
CSS0015472	5.3258	4.66727e-06	3.73058e-05	up	Chr1:-:15882400-15883809	Chr1:-:15882400-15883809	CSS0015472	-	-	15883809	-	12.1331	9.90015	13.1069	0.60131	0.10679	0.46434
CSS0015491	2.93655	7.3704e-11	7.30351e-09	up	Chr12:-:84893185-84902101	Chr12:-:84893185-84902101	CSS0015491	-	-	84902101	-	95.2948	96.9883	105.051	13.0074	11.8365	11.8774
CSS0015494	6.40528	4.6333e-13	2.20823e-10	up	Chr14:+:52802752-52803432	Chr14:+:52802752-52803432	CSS0015494	-	-	52803432	-	970.112	992.841	964.139	11.435	12.7538	14.2356
CSS0015508	-2.82639487061613	0.000205204	0.000865215	down	Chr1:+:68988535-68994153	Chr1:+:68988535-68994153	CSS0015508	-	-	68994153	-	0.06842	0.09992	0.27471	1.24615	1.35943	1.23723
CSS0015516	-2.77233232741038	0.000173312	0.000750912	down	Chr10:+:21389970-21391364	Chr10:+:21389970-21391364	CSS0015516	-	-	21391364	-	1.19538	0.72738	1.34989	7.25724	9.6661	13.2097
CSS0015525	-2.86382059954531	0.00866582	0.0209793	down	Contig141:+:62555-64427	Contig141:+:62555-64427	CSS0015525	-	-	64427	-	0.07975	0.31059	0	1.72924	0.51592	1.28193
CSS0015529	2.48004	0.0105744	0.0249	up	Chr11:+:60211140-60212283	Chr11:+:60211140-60212283	CSS0015529	-	-	60212283	-	1.44441	0.56251	0.28998	0	0.26697	0
CSS0015532	-2.98519378995359	1.9582e-09	7.8682e-08	down	Chr5:+:99076354-99077033	Chr5:+:99076354-99077033	CSS0015532	-	-	99077033	-	15.511	17.2588	11.5661	117.359	114.266	116.795
CSS0015539	-2.28609043296635	8.88817e-05	0.000428118	down	Chr2:-:173599059-173609977	Chr2:-:173599059-173609977	CSS0015539	-	-	173609977	-	1.21872	0.72511	1.56316	8.33854	6.25707	5.64557
CSS0015544	2.35524	0.00800662	0.0196106	up	Chr3:+:168143410-168144443	Chr3:+:168143410-168144443	CSS0015544	-	-	168144443	-	16.2175	15.0373	20.1548	14.2887	0.71368	5.43074
CSS0015553	-2.51564728250803	0.00101114	0.00335374	down	Chr7:-:43080445-43087406	Chr7:-:43080445-43087406	CSS0015553	-	-	43087406	-	0.95851	0.2333	0.48107	2.90959	4.76114	4.45352
CSS0015556	3.06768	1.95636e-10	1.41559e-08	up	Contig609:-:440577-442198	Contig609:-:440577-442198	CSS0015556	-	-	442198	-	108.793	118.576	117.708	14.5554	13.146	10.9722
CSS0015566	2.24906	0.00742439	0.0183937	up	Chr4:+:144687761-144688163	Chr4:+:144687761-144688163	CSS0015566	-	-	144688163	-	4.76657	3.37505	3.47972	0.37582	1.20136	2.17661
CSS0015568	-2.47216504842223	6.47253e-10	3.38742e-08	down	Chr9:+:17127339-17132037	Chr9:+:17127339-17132037	CSS0015568	-	-	17132037	-	15.3147	12.3444	13.5137	70.6133	74.5171	71.6312
CSS0015584	2.41961	0.00210109	0.00625548	up	Chr15:-:31793256-31796061	Chr15:-:31793256-31796061	CSS0015584	-	-	31796061	-	4.85323	3.96568	2.78378	2.40526	0.64072	0.34826
CSS0015592	-2.99455809725205	0.000708301	0.00248023	down	Chr13:+:77011018-77014366	Chr13:+:77011018-77014366	CSS0015592	-	-	77014366	-	0.27956	0.09073	0.93541	3.23287	3.10028	4.77449
CSS0015626	-2.32388624431451	0.000684423	0.00240534	down	Chr15:+:1060806-1066556	Chr15:+:1060806-1066556	CSS0015626	-	-	1066556	-	0.62274	2.57676	0.78137	6.75129	6.90601	8.60215
CSS0015639	-7.02296444522889	8.80114e-07	9.6141e-06	down	Chr15:-:112426197-112426995	Chr15:-:112426197-112426995	CSS0015639	-	-	112426995	-	0	0	0	20.413	15.1751	20.6205
CSS0015642	2.80731	9.2005e-05	0.000440729	up	Chr12:+:140091633-140094529	Chr12:+:140091633-140094529	CSS0015642	-	-	140094529	-	2.06934	1.70474	1.54457	0.18408	0.29421	0.47974
CSS0015665	5.60244	8.54594e-08	1.47858e-06	up	Chr4:+:188720480-188724459	Chr4:+:188720480-188724459	CSS0015665	-	-	188724459	-	51.2935	63.1841	64.739	1.0488	1.58319	1.31609
CSS0015690	-3.40810689539444	2.22868e-07	3.16799e-06	down	Chr6:+:29163722-29164645	Chr6:+:29163722-29164645	CSS0015690	-	-	29164645	-	3.59567	1.75036	3.05401	32.9843	32.9734	32.6491
CSS0015706	-2.82481767148058	0.0143729	0.0324283	down	Chr8:+:118985891-118987137	Chr8:+:118985891-118987137	CSS0015706	-	-	118987137	-	0	0.35157	0	3.13185	3.67082	0.72554
CSS0015720	-2.92574759121544	0.00169045	0.00518538	down	Contig243:+:104865-110138	Contig243:+:104865-110138	CSS0015720	-	-	110138	-	0.25678	0.3125	0.57995	6.06882	3.61891	2.19273
CSS0015732	-2.69561732898327	9.54396e-07	1.02355e-05	down	Contig965:+:580256-586734	Contig965:+:580256-586734	CSS0015732	-	-	586734	-	1.49694	1.22729	1.50261	11.0696	10.0477	12.0307
CSS0015764	3.54893	2.30592e-06	2.07986e-05	up	Chr6:+:2741012-2742539	Chr6:+:2741012-2742539	CSS0015764	-	-	2742539	-	8.19438	7.97799	7.81922	1.05289	0.74793	0.60979
CSS0015787	3.99858	0.00504301	0.0132429	up	Chr7:-:4760084-4763858	Chr7:-:4760084-4763858	CSS0015787	-	-	4763858	-	1.76177	0.25989	1.39332	0.0926	0	0.10727
CSS0015788	2.34936	0.013649	0.0310004	up	Chr7:+:155782278-155782454	Chr7:+:155782278-155782454	CSS0015788	-	-	155782454	-	2.20334	3.43225	4.42338	3.05753	0.40724	0.4427
CSS0015829	2.36969	0.00371882	0.0102324	up	Chr9:-:65099752-65104359	Chr9:-:65099752-65104359	CSS0015829	-	-	65104359	-	0.78786	0.70314	0.46133	0.22777	0.18202	0.06596
CSS0015839	-2.18642667376191	3.85698e-07	4.89762e-06	down	Chr2:-:13201855-13209325	Chr2:-:13201855-13209325	CSS0015839	-	-	13209325	-	4.6399	3.97217	5.13928	20.9535	25.1361	22.1009
CSS0015858	4.24688	0.000759456	0.00263047	up	Chr5:-:108388682-108509143	Chr5:-:108388682-108509143	CSS0015858	-	-	108509143	-	1.1533	0.58583	0.3775	0.02174	0.02317	0.15112
CSS0015868	-2.84317783298558	5.82872e-07	6.83555e-06	down	Chr8:-:20032752-20035521	Chr8:-:20032752-20035521	CSS0015868	-	-	20035521	-	1.8431	2.78709	1.49581	14.4547	13.9887	17.925
CSS0015888	2.15633	0.000336775	0.0013201	up	Chr11:+:88804861-88820394	Chr11:+:88804861-88820394	CSS0015888	-	-	88820394	-	1.38248	1.38939	1.16389	0.54149	0.24728	0.35841
CSS0015905	2.0327	2.49067e-05	0.000148569	up	Chr14:+:79400609-79405734	Chr14:+:79400609-79405734	CSS0015905	-	-	79405734	-	6.49986	9.06086	7.2659	2.24212	1.63822	2.81969
CSS0015917	-2.27360484217294	5.3181e-08	1.00633e-06	down	Chr9:+:85560437-85561882	Chr9:+:85560437-85561882	CSS0015917	-	-	85561882	-	8.44777	7.10677	9.87934	39.1234	44.7193	39.6321
CSS0015941	-4.41715709509539	2.43661e-12	7.57361e-10	down	Chr5:-:23574572-23576713	Chr5:-:23574572-23576713	CSS0015941	-	-	23576713	-	94.4647	88.0326	94.2425	2058.75	2136.02	2129.2
CSS0015960	3.22436	0.000366885	0.00141837	up	Chr13:+:89614916-89632831	Chr13:+:89614916-89632831	CSS0015960	-	-	89632831	-	0.96057	1.12225	1.22133	0.33324	0.11836	0.06433
CSS0015961	-2.72831499210332	0.00423814	0.011423	down	Chr14:-:60947016-60948513	Chr14:-:60947016-60948513	CSS0015961	-	-	60948513	-	0.12009	0.05846	0.663	2.65592	1.1098	1.99061
CSS0015964	5.22343	6.79942e-06	5.07401e-05	up	Chr6:+:30984596-30986054	Chr6:+:30984596-30986054	CSS0015964	-	-	30986054	-	1.21872	1.10744	1.38645	0	0	0
CSS0015969	4.31488	4.89682e-06	3.8753e-05	up	Chr13:+:27980743-27984106	Chr13:+:27980743-27984106	CSS0015969	-	-	27984106	-	7.55456	6.20882	8.46951	0.25528	0.63468	0.39425
CSS0015990	4.86594	8.88932e-05	0.000428118	up	Contig869:-:125518-128473	Contig869:-:125518-128473	CSS0015990	-	-	128473	-	7.29253	9.10646	10.3437	0	1.17206	0.47779
CSS0016002	-2.4094911959679	1.37999e-06	1.37864e-05	down	Chr13:-:123268996-123269448	Chr13:-:123268996-123269448	CSS0016002	-	-	123269448	-	4.42544	3.41095	3.51674	24.1485	24.1976	23.1554
CSS0016004	-2.94411783867753	0.00490968	0.012949	down	Chr9:-:114363451-114364184	Chr9:-:114363451-114364184	CSS0016004	-	-	114364184	-	0.24999	0	1.50565	4.11958	4.85164	3.01376
CSS0016013	-3.92427653264946	1.38986e-06	1.38734e-05	down	Chr1:+:208174482-208176172	Chr1:+:208174482-208176172	CSS0016013	-	-	208176172	-	0.59458	0.421	0.54258	10.8762	7.9924	9.72006
CSS0016023	-2.22745770709617	0.000210735	0.000884744	down	Chr2:-:134639895-134641633	Chr2:-:134639895-134641633	CSS0016023	-	-	134641633	-	1.65954	1.885	2.2211	11.2746	10.2243	15.2826
CSS0016040	-2.25587228148646	1.85941e-09	7.59595e-08	down	Chr7:-:182703834-182721660	Chr7:-:182703834-182721660	CSS0016040	-	-	182721660	-	10.4701	10.7409	9.45168	46.3784	48.5738	48.2148
CSS0016046	2.50084	0.000730746	0.00254487	up	Contig146:-:703178-707607	Contig146:-:703178-707607	CSS0016046	-	-	707607	-	0.81354	0.56104	1.22493	0.1764	0.15663	0.20432
CSS0016058	-2.24945523102683	0.0223815	0.047367	down	Chr5:-:161291740-161292291	Chr5:-:161291740-161292291	CSS0016058	-	-	161292291	-	0	0.27514	0	0.85785	0.65291	0.42586
CSS0016109	2.34287	2.21345e-06	2.01528e-05	up	Chr7:+:155657674-155658968	Chr7:+:155657674-155658968	CSS0016109	-	-	155658968	-	33.5596	27.7365	24.0619	4.55784	6.1346	7.87283
CSS0016125	4.36356	1.31076e-05	8.74776e-05	up	Chr15:+:55497427-55498832	Chr15:+:55497427-55498832	CSS0016125	-	-	55498832	-	28.4198	22.3483	17.0068	1.76061	1.58738	0.54905
CSS0016134	2.24064	0.000414978	0.00157333	up	Chr1:+:63125435-63128977	Chr1:+:63125435-63128977	CSS0016134	-	-	63128977	-	21.3021	16.8043	9.21103	2.55811	4.54295	4.28005
CSS0016137	-6.11032977821688	2.25739e-06	2.04746e-05	down	Chr9:+:55712508-55713173	Chr9:+:55712508-55713173	CSS0016137	-	-	55713173	-	0	0	0	5.78187	4.06614	4.95596
CSS0016167	-6.74834457039155	7.8575e-07	8.79081e-06	down	Chr15:-:113847362-113847979	Chr15:-:113847362-113847979	CSS0016167	-	-	113847979	-	0	0	0	6.23937	7.9313	7.35397
CSS0016182	-2.64044151470605	5.7975e-07	6.81459e-06	down	Chr9:+:88913381-88914996	Chr9:+:88913381-88914996	CSS0016182	-	-	88914996	-	1.61237	1.50438	1.34873	10.3715	11.7963	10.5287
CSS0016183	-2.35359046762981	1.93731e-05	0.000120812	down	Chr7:+:31784556-31789346	Chr7:+:31784556-31789346	CSS0016183	-	-	31789346	-	2.29625	3.53371	1.18965	12.8486	13.6907	11.8318
CSS0016201	2.55975	1.73731e-07	2.61109e-06	up	Chr3:+:66419107-66421437	Chr3:+:66419107-66421437	CSS0016201	-	-	66421437	-	45.2749	48.9673	62.815	9.64177	8.11953	9.09671
CSS0016205	-3.89491018259128	0.000293282	0.00117106	down	Chr12:-:103492359-103500771	Chr12:-:103492359-103500771	CSS0016205	-	-	103500771	-	0.42797	0.10417	0	2.87666	2.66969	3.33209
CSS0016207	3.33588	0.00135391	0.00429534	up	Chr6:-:14268263-14269362	Chr6:-:14268263-14269362	CSS0016207	-	-	14269362	-	3.94635	3.61613	3.26224	1.61066	0.42906	0
CSS0016208	-3.28232232032112	0.00128644	0.00410935	down	Chr14:-:18918841-18919652	Chr14:-:18918841-18919652	CSS0016208	-	-	18919652	-	0.15757	0.46023	0	2.04994	2.47553	3.64087
CSS0016217	5.20771	8.08161e-08	1.41954e-06	up	Chr13:+:46896526-46899757	Chr13:+:46896526-46899757	CSS0016217	-	-	46899757	-	33.197	33.6075	31.5534	0.76438	1.08597	1.03297
CSS0016233	-2.01372888038991	9.88558e-06	6.90156e-05	down	Chr7:-:60201861-60202874	Chr7:-:60201861-60202874	CSS0016233	-	-	60202874	-	1.88046	2.94521	3.44689	11.4165	13.6003	12.9775
CSS0016237	-5.19475862034943	2.88952e-13	1.63946e-10	down	Chr7:-:5221244-5222643	Chr7:-:5221244-5222643	CSS0016237	-	-	5222643	-	46.5061	41.7128	40.0658	1619.58	1643.15	1704.93
CSS0016250	2.2705	2.42402e-05	0.000145454	up	Chr1:-:100472015-100484588	Chr1:-:100472015-100484588	CSS0016250	-	-	100484588	-	3.45519	2.66451	3.0562	0.62307	0.60068	1.20286
CSS0016265	-2.84417648924673	2.01847e-09	8.0201e-08	down	Contig1039:+:601970-603481	Contig1039:+:601970-603481	CSS0016265	-	-	603481	-	67.1653	76.8975	74.5372	454.402	451.602	558.992
CSS0016271	-3.49125871943173	2.65343e-13	1.54135e-10	down	Chr5:+:32921874-32923966	Chr5:+:32921874-32923966	CSS0016271	-	-	32923966	-	275.972	231.498	230.136	3167.64	3280.71	3180.76
CSS0016286	2.81384	0.000573849	0.00207257	up	Chr5:+:33669363-33672581	Chr5:+:33669363-33672581	CSS0016286	-	-	33672581	-	0.57457	0.62933	0.72094	0.12458	0.13275	0.07215
CSS0016302	2.69057	2.05897e-08	4.69675e-07	up	Chr10:-:7908415-7914054	Chr10:-:7908415-7914054	CSS0016302	-	-	7914054	-	98.8283	113.834	124.08	15.2966	19.2498	17.7183
CSS0016307	2.36942	0.000307928	0.00122176	up	Chr1:-:188646862-188649784	Chr1:-:188646862-188649784	CSS0016307	-	-	188649784	-	12.1278	14.1227	6.92231	3.78113	1.46507	2.30933
CSS0016331	2.4301	2.95614e-09	1.06305e-07	up	Chr8:-:37826497-37832957	Chr8:-:37826497-37832957	CSS0016331	-	-	37832957	-	38.0259	36.548	36.2161	6.9939	6.68135	7.26311
CSS0016336	4.36396	0.00104687	0.00345525	up	Chr14:+:40460548-40461320	Chr14:+:40460548-40461320	CSS0016336	-	-	40461320	-	0.67972	0.99266	3.92322	0	0	0
CSS0016340	-3.16655928949706	0.00240432	0.00701405	down	Chr10:+:21623174-21626385	Chr10:+:21623174-21626385	CSS0016340	-	-	21626385	-	0.15072	0	0	0.45752	0.69644	0.83279
CSS0016359	-7.8712851688103	3.19164e-07	4.21096e-06	down	Chr15:+:91386438-91391302	Chr15:+:91386438-91391302	CSS0016359	-	-	91391302	-	0.0836	0	0.16783	24.942	26.963	27.2951
CSS0016379	5.90066	4.61863e-14	5.53215e-11	up	Chr4:+:102070311-102072717	Chr4:+:102070311-102072717	CSS0016379	-	-	102072717	-	714.961	696.409	699.85	14.3077	15.5575	12.2601
CSS0016385	-3.72582933326835	4.53315e-12	1.18884e-09	down	Chr4:-:145626154-145629379	Chr4:-:145626154-145629379	CSS0016385	-	-	145629379	-	13.5165	10.4116	13.0091	154.673	152.209	149.447
CSS0016388	2.78261	0.00262564	0.00757068	up	Chr9:-:6080212-6080776	Chr9:-:6080212-6080776	CSS0016388	-	-	6080776	-	0.90172	0.8779	2.26283	0.26069	0.13889	0.30196
CSS0016393	2.70173	8.53646e-05	0.000414193	up	Chr10:-:98311098-98313555	Chr10:-:98311098-98313555	CSS0016393	-	-	98313555	-	3.59342	2.88114	3.39485	0.82497	0.87904	0.26544
CSS0016403	3.2705	5.86717e-05	0.000302237	up	Chr11:+:71600508-71626123	Chr11:+:71600508-71626123	CSS0016403	-	-	71626123	-	1.90547	1.53318	1.04328	0.12292	0.14553	0.31641
CSS0016407	-2.17726674137622	7.28119e-06	5.37518e-05	down	Contig61:+:580439-582577	Contig61:+:580439-582577	CSS0016407	-	-	582577	-	1.90029	1.51373	1.21386	8.54026	8.46139	8.59072
CSS0016414	-2.49335590860314	1.18796e-06	1.22374e-05	down	Chr7:+:11760879-11764384	Chr7:+:11760879-11764384	CSS0016414	-	-	11764384	-	0.9304	1.30842	1.08958	7.17274	7.06962	8.20446
CSS0016437	2.56607	1.27748e-06	1.29996e-05	up	Chr15:+:114738825-114744113	Chr15:+:114738825-114744113	CSS0016437	-	-	114744113	-	21.5795	19.3644	20.2259	4.8481	2.76312	4.44028
CSS0016451	-5.93314269750768	1.33247e-05	8.86122e-05	down	Chr7:-:180616038-180620029	Chr7:-:180616038-180620029	CSS0016451	-	-	180620029	-	0	0	0	1.38808	1.14703	0.72189
CSS0016455	-2.14317075215553	1.32884e-06	1.3399e-05	down	Chr15:-:21051572-21052321	Chr15:-:21051572-21052321	CSS0016455	-	-	21052321	-	9.9361	9.99617	7.14784	48.9765	43.004	38.763
CSS0016463	-2.86371134455857	0.00385477	0.0105416	down	Chr13:+:70756782-70757036	Chr13:+:70756782-70757036	CSS0016463	-	-	70757036	-	0	0	0	1.857	1.13069	0.61457
CSS0016475	-3.88995496511073	4.52134e-05	0.000243926	down	Chr3:+:34135949-34137129	Chr3:+:34135949-34137129	CSS0016475	-	-	34137129	-	0.6431	0.08944	0.27666	5.09949	6.87703	5.72224
CSS0016493	3.1837	2.42741e-11	3.38937e-09	up	Chr11:-:95017074-95018522	Chr11:-:95017074-95018522	CSS0016493	-	-	95018522	-	179.342	186.844	189.817	17.5383	18.3992	22.0406
CSS0016504	2.58701	4.5607e-10	2.60419e-08	up	Chr6:-:121902206-121912248	Chr6:-:121902206-121912248	CSS0016504	-	-	121912248	-	46.7062	49.0889	46.0908	8.09359	6.77909	7.88242
CSS0016505	2.11439	1.25564e-06	1.28237e-05	up	Contig806:-:26953-27459	Contig806:-:26953-27459	CSS0016505	-	-	27459	-	37.6108	34.4059	34.9661	8.31916	10.7306	9.38265
CSS0016522	-6.34497856206273	2.0848e-05	0.00012822	down	Contig1054:+:802361-804506	Contig1054:+:802361-804506	CSS0016522	-	-	804506	-	0.91049	0.19699	0	17.8113	22.5313	21.241
CSS0016543	4.54786	1.13716e-06	1.18196e-05	up	Chr4:+:12200867-12205174	Chr4:+:12200867-12205174	CSS0016543	-	-	12205174	-	13.4142	18.3427	17.3986	0.84968	0.48751	1.05991
CSS0016584	-2.33464055114021	3.33039e-11	4.23517e-09	down	Chr12:+:131611562-131614552	Chr12:+:131611562-131614552	CSS0016584	-	-	131614552	-	235.091	274.782	296.825	1336.79	1354.35	1291.02
CSS0016613	2.02259	1.68386e-08	3.97816e-07	up	Contig874:-:720782-727374	Contig874:-:720782-727374	CSS0016613	-	-	727374	-	42.5621	41.6256	44.1731	11.1076	11.1237	10.0608
CSS0016619	2.90854	0.00224116	0.00661414	up	Chr1:-:171983049-171988705	Chr1:-:171983049-171988705	CSS0016619	-	-	171988705	-	2.07305	2.1024	1.73408	0.07491	0.79824	0.60742
CSS0016624	3.18549	3.06882e-07	4.07671e-06	up	Chr4:-:193461481-193464700	Chr4:-:193461481-193464700	CSS0016624	-	-	193464700	-	8.94844	9.49233	8.3567	0.88807	0.98742	1.61009
CSS0016632	-2.35015702483465	0.0175213	0.0384044	down	Chr15:-:10316099-10319827	Chr15:-:10316099-10319827	CSS0016632	-	-	10319827	-	0	0.25742	0.2654	0.76438	0.73303	1.68226
CSS0016635	-2.30914684678276	1.03419e-09	4.84495e-08	down	Chr15:-:21242210-21247361	Chr15:-:21242210-21247361	CSS0016635	-	-	21247361	-	9.62508	8.57095	8.71894	43.6225	43.4984	42.2743
CSS0016669	3.43782	5.63384e-05	0.000292048	up	Chr11:-:80695547-80696341	Chr11:-:80695547-80696341	CSS0016669	-	-	80696341	-	3.23767	3.05665	2.856	0.68073	0.27201	0.19713
CSS0016687	-3.10495984250975	7.20081e-05	0.000359036	down	Chr13:-:103393325-103401027	Chr13:-:103393325-103401027	CSS0016687	-	-	103401027	-	6.13293	9.39026	7.68205	86.1965	39.3832	76.4094
CSS0016691	-5.59803200367782	2.65678e-07	3.64695e-06	down	Chr13:+:102733509-102741055	Chr13:+:102733509-102741055	CSS0016691	-	-	102741055	-	0.08889	0.08654	0.17845	7.13097	7.51619	8.0367
CSS0016712	2.56589	0.000382431	0.0014691	up	Chr10:-:32302612-32305412	Chr10:-:32302612-32305412	CSS0016712	-	-	32305412	-	0.74568	1.06479	1.34731	0.21558	0.22971	0.19976
CSS0016733	-4.34347117959956	9.45103e-05	0.000450496	down	Chr10:-:89981779-89982631	Chr10:-:89981779-89982631	CSS0016733	-	-	89982631	-	0	0	0.11703	2.02236	2.26265	1.63977
CSS0016744	6.20408	1.7228e-06	1.65009e-05	up	Chr4:+:162437507-162454499	Chr4:+:162437507-162454499	CSS0016744	-	-	162454499	-	0.8411	0.7461	0.67543	0	0	0.01878
CSS0016745	3.35279	0.00106364	0.00350059	up	Chr7:-:58050997-58051698	Chr7:-:58050997-58051698	CSS0016745	-	-	58051698	-	0.55554	0.75722	1.33835	0.09636	0	0.22324
CSS0016747	3.78938	1.55513e-07	2.38473e-06	up	Chr4:-:182554491-182561039	Chr4:-:182554491-182561039	CSS0016747	-	-	182561039	-	17.9411	15.7897	18.06	0.92307	1.96714	1.47653
CSS0016752	3.11894	0.00140256	0.00442611	up	Chr10:+:106615477-106617075	Chr10:+:106615477-106617075	CSS0016752	-	-	106617075	-	2.06345	2.57147	1.57416	0.5011	0.07628	0.66335
CSS0016789	-2.25567372042108	0.00330786	0.00923817	down	Chr2:+:115776561-115786287	Chr2:+:115776561-115786287	CSS0016789	-	-	115786287	-	0.13471	0.13115	0.13522	0.93469	1.8674	1.35333
CSS0016796	4.06132	4.77446e-06	3.80181e-05	up	Chr3:-:54001338-54003030	Chr3:-:54001338-54003030	CSS0016796	-	-	54003030	-	6.26206	5.24779	6.04708	0.20624	0.58603	0.47779
CSS0016800	3.40736	1.23879e-07	1.99282e-06	up	Chr3:-:71719069-71720400	Chr3:-:71719069-71720400	CSS0016800	-	-	71720400	-	12.8057	11.586	12.0102	1.12186	1.49423	1.29947
CSS0016810	2.33635	0.0297643	0.0604983	up	Chr9:+:12173922-12178937	Chr9:+:12173922-12178937	CSS0016810	-	-	12178937	-	0.72404	1.21758	4.82316	0.17126	0.66911	0.46287
CSS0016814	4.55472	4.58382e-07	5.62667e-06	up	Chr8:-:31734365-31735789	Chr8:-:31734365-31735789	CSS0016814	-	-	31735789	-	8.4293	7.99354	7.8019	0.42725	0.25292	0.54988
CSS0016830	-2.18811652308691	0.00137203	0.00434291	down	Chr4:+:190297673-190299823	Chr4:+:190297673-190299823	CSS0016830	-	-	190299823	-	0.49999	0.32452	1.17106	3.75822	3.54247	4.18578
CSS0016857	-2.12748852943752	0.0149646	0.0335555	down	Chr15:+:92519423-92519869	Chr15:+:92519423-92519869	CSS0016857	-	-	92519869	-	0.19697	0.19176	0	1.1958	0.7281	1.38511
CSS0016867	-2.48890662623071	1.06439e-05	7.33785e-05	down	Chr1:-:82072785-82077196	Chr1:-:82072785-82077196	CSS0016867	-	-	82077196	-	0.75434	0.63649	0.5048	4.75411	3.90383	4.79948
CSS0016909	-2.099141258947	8.47933e-07	9.3341e-06	down	Chr1:-:138110618-138120929	Chr1:-:138110618-138120929	CSS0016909	-	-	138120929	-	2.42338	1.95492	1.8418	8.43722	10.5259	10.1556
CSS0016923	-5.92244996913331	5.44922e-05	0.000284105	down	Chr5:-:185119730-185124030	Chr5:-:185119730-185124030	CSS0016923	-	-	185124030	-	0.29104	0	0.4869	11.7795	12.1032	18.3225
CSS0016931	2.64228	0.00229232	0.00674561	up	Chr2:-:511427-512437	Chr2:-:511427-512437	CSS0016931	-	-	512437	-	1.31794	1.28314	0.84187	0.20783	0.11072	0.48146
CSS0016936	-2.19033693509756	0.000395363	0.00151066	down	Chr1:+:221675565-221680296	Chr1:+:221675565-221680296	CSS0016936	-	-	221680296	-	1.35916	0.64029	1.40832	5.24756	4.41646	8.50088
CSS0016950	-6.8221401904879	1.14956e-06	1.1915e-05	down	Chr15:-:31085288-31086321	Chr15:-:31085288-31086321	CSS0016950	-	-	31086321	-	0.14689	0.14301	0	18.2178	21.1765	21.9874
CSS0016961	-2.97711647688441	0.0017207	0.00526956	down	Chr3:+:29499489-29502001	Chr3:+:29499489-29502001	CSS0016961	-	-	29502001	-	0	0.53857	0.55527	3.83818	3.83412	3.61224
CSS0016980	-2.13176442407865	0.0263167	0.054369	down	Contig780:-:189256-190503	Contig780:-:189256-190503	CSS0016980	-	-	190503	-	0.75361	0	0.75646	1.96081	2.43754	1.8927
CSS0016981	-4.07663192504154	1.3081e-14	2.51349e-11	down	Chr2:-:37177224-37181587	Chr2:-:37177224-37181587	CSS0016981	-	-	37181587	-	118.315	101.85	109.682	1947.47	2027.29	1928.94
CSS0016983	2.28009	9.6956e-06	6.7968e-05	up	Chr5:-:163559071-163559843	Chr5:-:163559071-163559843	CSS0016983	-	-	163559843	-	8.15237	7.18628	7.0774	2.0065	1.83258	1.7708
CSS0017006	-2.22607585212699	0.000261656	0.00106174	down	Chr2:+:140564590-140567240	Chr2:+:140564590-140567240	CSS0017006	-	-	140567240	-	0.66346	0.72669	0.45786	4.71126	2.5675	3.6242
CSS0017010	4.44605	9.45415e-06	6.65103e-05	up	Chr7:+:141392986-141394792	Chr7:+:141392986-141394792	CSS0017010	-	-	141394792	-	2.80075	3.65287	2.44005	0.09166	0.24418	0.15926
CSS0017017	-3.08547131812682	1.21054e-09	5.44288e-08	down	Chr6:-:10588727-10593466	Chr6:-:10588727-10593466	CSS0017017	-	-	10593466	-	6.57401	4.57172	6.35082	46.4704	49.6074	48.0177
CSS0017025	-2.40919694431326	5.68224e-05	0.000294179	down	Chr15:+:114975389-114977459	Chr15:+:114975389-114977459	CSS0017025	-	-	114977459	-	0.59427	0.33751	0.39768	3.43608	2.92903	2.68655
CSS0017035	3.15469	0.000197514	0.000837203	up	Chr10:+:37588700-37589880	Chr10:+:37588700-37589880	CSS0017035	-	-	37589880	-	1.7009	1.73484	1.86994	0.56198	0.1497	0.16274
CSS0017041	-4.23876685946151	0.000212881	0.000892391	down	Chr3:+:50972994-50978992	Chr3:+:50972994-50978992	CSS0017041	-	-	50978992	-	0	0	0.14786	1.08594	1.36131	1.70182
CSS0017044	2.57854	0.000753416	0.00261211	up	Chr3:+:179751089-179752918	Chr3:+:179751089-179752918	CSS0017044	-	-	179752918	-	1.84976	1.10056	2.16623	0.35651	0.28491	0.30971
CSS0017045	-3.48042496523577	0.000482099	0.00178503	down	Chr2:-:145492111-145496379	Chr2:-:145492111-145496379	CSS0017045	-	-	145496379	-	0.03283	0	0.0659	0.62637	0.57641	0.4617
CSS0017094	-3.29400790012106	1.99854e-06	1.85456e-05	down	Chr5:-:185108506-185111685	Chr5:-:185108506-185111685	CSS0017094	-	-	185111685	-	14.4739	22.8338	15.4704	153.777	133.512	224.976
CSS0017100	-3.40074831376808	4.90329e-08	9.43825e-07	down	Chr15:+:14078519-14086455	Chr15:+:14078519-14086455	CSS0017100	-	-	14086455	-	8.96427	8.8775	7.39029	102.06	72.3662	76.1296
CSS0017103	4.38371	0.00043245	0.00162801	up	Chr9:-:49366674-49367697	Chr9:-:49366674-49367697	CSS0017103	-	-	49367697	-	0.72896	0.59142	2.3171	0	0	0
CSS0017107	-3.45483691988892	9.64315e-05	0.000457822	down	Contig678:+:32435-34944	Contig678:+:32435-34944	CSS0017107	-	-	34944	-	0.46428	0.79103	0.11651	6.94599	5.14868	6.0634
CSS0017115	-4.32436790519473	0.00021255	0.000891318	down	Chr10:+:6333911-6335465	Chr10:+:6333911-6335465	CSS0017115	-	-	6335465	-	0	0.06558	0	1.34361	1.43167	0.74433
CSS0017159	5.06546	6.91245e-05	0.000347128	up	Chr6:+:126454734-126455030	Chr6:+:126454734-126455030	CSS0017159	-	-	126455030	-	18.6461	33.2391	27.416	1.59439	0.2427	1.84682
CSS0017161	-3.56514044664356	4.51431e-10	2.59286e-08	down	Chr10:-:108554377-108557794	Chr10:-:108554377-108557794	CSS0017161	-	-	108557794	-	16.1597	14.0973	11.1619	160.482	144.163	162.582
CSS0017179	8.54553	2.19205e-07	3.12544e-06	up	Chr12:-:33199318-33203271	Chr12:-:33199318-33203271	CSS0017179	-	-	33203271	-	36.7578	40.2969	46.3463	0	0.13809	0.15011
CSS0017189	-2.28361187443487	4.16394e-11	4.92848e-09	down	Chr13:+:111897173-111903600	Chr13:+:111897173-111903600	CSS0017189	-	-	111903600	-	48.9401	45.7334	43.0579	203.512	192.89	210.564
CSS0017190	2.66699	3.2418e-08	6.78047e-07	up	Chr7:+:61732332-61734620	Chr7:+:61732332-61734620	CSS0017190	-	-	61734620	-	35.8535	42.2127	40.8588	7.23155	5.11365	7.2342
CSS0017198	2.63525	3.03689e-08	6.41198e-07	up	Chr7:-:125473042-125478859	Chr7:-:125473042-125478859	CSS0017198	-	-	125478859	-	16.5287	14.2341	13.5912	2.561	2.4959	2.49616
CSS0017202	-2.65913434428651	0.000597296	0.00214404	down	Chr14:-:58776282-58776782	Chr14:-:58776282-58776782	CSS0017202	-	-	58776782	-	0.31137	0.75787	0.15627	3.91575	3.59688	3.12806
CSS0017204	4.61508	0.000123039	0.000560687	up	Contig854:-:487-1344	Contig854:-:487-1344	CSS0017204	-	-	1344	-	4.45445	2.92072	4.83633	0.39422	0.33604	0
CSS0017205	2.49313	6.6196e-08	1.21342e-06	up	Chr13:-:104073135-104090147	Chr13:-:104073135-104090147	CSS0017205	-	-	104090147	-	11.6514	12.0868	11.4913	2.33877	2.1159	2.50459
CSS0017211	-2.8058231637043	0.000247817	0.00101306	down	Chr5:+:109793486-109794531	Chr5:+:109793486-109794531	CSS0017211	-	-	109794531	-	0.67531	0.65748	1.35574	7.61405	8.42511	11.8724
CSS0017228	3.77221	5.91143e-05	0.000304122	up	Chr7:-:2937427-2944382	Chr7:-:2937427-2944382	CSS0017228	-	-	2944382	-	0.71231	0.9709	0.89376	0.09267	0.09874	0.03578
CSS0017245	2.96605	0.00110234	0.00360702	up	Chr13:+:86592758-86593604	Chr13:+:86592758-86593604	CSS0017245	-	-	86593604	-	0.68782	0.53572	0.55234	0.11931	0.12713	0
CSS0017247	2.60277	0.0076924	0.0189435	up	Chr1:-:28767699-28771571	Chr1:-:28767699-28771571	CSS0017247	-	-	28771571	-	1.06463	1.14563	1.51863	0.0486	0.41426	0.84437
CSS0017261	5.86081	9.80441e-06	6.85885e-05	up	Chr13:+:80214913-80220060	Chr13:+:80214913-80220060	CSS0017261	-	-	80220060	-	6.15776	8.49314	5.4943	0	0	0.34367
CSS0017274	2.45887	0.00792063	0.0194321	up	Chr12:+:155255393-155260824	Chr12:+:155255393-155260824	CSS0017274	-	-	155260824	-	0.62581	1.44012	0.74239	0.49342	0.26288	0.05715
CSS0017280	-2.40346811563128	0.00151975	0.00472914	down	Chr8:-:148961303-148962762	Chr8:-:148961303-148962762	CSS0017280	-	-	148962762	-	0.12293	0.05984	0.0617	0.85293	0.90883	0.55573
CSS0017281	5.28385	3.05823e-11	4.03817e-09	up	Contig631:+:75896-79481	Contig631:+:75896-79481	CSS0017281	-	-	79481	-	500.658	559.244	558.806	13.7282	14.5657	15.7663
CSS0017300	-4.68837321522148	7.65671e-07	8.60658e-06	down	Contig1158:+:68452-81257	Contig1158:+:68452-81257	CSS0017300	-	-	81257	-	0.77008	0.78545	0.58895	25.03	18.7066	17.7567
CSS0017305	3.86024	7.59302e-11	7.43596e-09	up	Chr14:+:119300445-119304647	Chr14:+:119300445-119304647	CSS0017305	-	-	119304647	-	76.1168	76.8268	71.8837	5.53842	4.84759	5.09784
CSS0017314	-3.00344418745922	2.94315e-10	1.91626e-08	down	Chr12:+:140792112-140797374	Chr12:+:140792112-140797374	CSS0017314	-	-	140797374	-	13.6587	15.7476	18.04	124.177	122.793	121.208
CSS0017323	-4.11517464808463	0.000136401	0.0006136	down	Chr2:-:16878340-16879356	Chr2:-:16878340-16879356	CSS0017323	-	-	16879356	-	0.23008	0.22401	0	5.98654	3.82734	6.47203
CSS0017335	-5.4756246628782	1.37083e-06	1.37294e-05	down	Chr2:-:151898518-151900234	Chr2:-:151898518-151900234	CSS0017335	-	-	151900234	-	0.13541	0.13184	0.54371	15.6201	15.2673	18.3651
CSS0017373	-2.344881067588	0.0191918	0.0414734	down	Contig497:+:46465-47568	Contig497:+:46465-47568	CSS0017373	-	-	47568	-	0.14606	0	0.07331	1.07679	0.26997	0.51358
CSS0017388	3.22513	2.4722e-05	0.000147601	up	Chr12:+:141134651-141138433	Chr12:+:141134651-141138433	CSS0017388	-	-	141138433	-	4.65422	3.54172	4.29595	0.37118	1.03821	0.3762
CSS0017430	3.72703	0.000378033	0.00145424	up	Chr4:+:158462668-158463406	Chr4:+:158462668-158463406	CSS0017430	-	-	158463406	-	4.99989	4.7056	6.69177	0.14455	0.46206	1.84174
CSS0017434	-2.11163643857014	0.000609631	0.00217934	down	Chr5:+:20258190-20259018	Chr5:+:20258190-20259018	CSS0017434	-	-	20259018	-	1.11826	1.36091	1.68374	7.27397	10.0759	7.86387
CSS0017457	2.41027	1.86999e-05	0.000117371	up	Chr15:-:29116695-29117817	Chr15:-:29116695-29117817	CSS0017457	-	-	29117817	-	7.01197	5.59951	5.1405	1.0933	1.67462	1.26639
CSS0017495	-2.15792937324591	0.0194783	0.0420061	down	Chr14:+:84815616-84816694	Chr14:+:84815616-84816694	CSS0017495	-	-	84816694	-	0.53607	0.26096	0	2.0922	0.99081	2.42344
CSS0017499	-2.10677576450053	0.0209873	0.044833	down	Contig225:-:1646807-1647844	Contig225:-:1646807-1647844	CSS0017499	-	-	1647844	-	0.07514	0.21948	0	0.65171	0.4861	0.45294
CSS0017525	-2.16136496649064	1.17003e-07	1.90277e-06	down	Chr1:+:170374494-170382251	Chr1:+:170374494-170382251	CSS0017525	-	-	170382251	-	2.49515	2.18633	2.5046	11.7724	11.7138	12.2826
CSS0017532	-2.42953694132587	2.42546e-11	3.38937e-09	down	Chr8:-:155966296-155979336	Chr8:-:155966296-155979336	CSS0017532	-	-	155979336	-	29.9716	27.891	30.3872	149.285	142.216	139.605
CSS0017536	-7.52185611182092	2.54231e-07	3.52912e-06	down	Chr3:-:161148744-161151025	Chr3:-:161148744-161151025	CSS0017536	-	-	161151025	-	0.0828	0.5643	0.08311	43.3751	48.1309	44.1698
CSS0017550	2.1519	1.48636e-08	3.58609e-07	up	Chr3:-:14200369-14201857	Chr3:-:14200369-14201857	CSS0017550	-	-	14201857	-	30.7075	30.0334	28.0024	7.06951	6.55877	7.05926
CSS0017555	5.43105	6.31073e-08	1.16879e-06	up	Chr4:-:188476608-188480515	Chr4:-:188476608-188480515	CSS0017555	-	-	188480515	-	186.378	139.458	176.234	3.63153	3.59958	4.98907
CSS0017565	2.0694	0.00432425	0.0116183	up	Chr7:-:66034902-66039559	Chr7:-:66034902-66039559	CSS0017565	-	-	66039559	-	0.84116	1.19119	1.07462	0.33161	0.14134	0.61457
CSS0017575	-2.09437162884574	0.0325445	0.0652954	down	Chr10:+:147500631-147503854	Chr10:+:147500631-147503854	CSS0017575	-	-	147503854	-	0	0.06558	0.33806	0.46734	0.80921	0.47367
CSS0017580	4.70405	7.8026e-10	3.87367e-08	up	Chr2:-:211470916-211471856	Chr2:-:211470916-211471856	CSS0017580	-	-	211471856	-	442.383	392.413	380.715	16.657	18.1109	11.6815
CSS0017602	-3.52465980349144	4.07353e-14	5.32528e-11	down	Chr12:-:121066992-121073726	Chr12:-:121066992-121073726	CSS0017602	-	-	121073726	-	90.4476	84.1014	87.4748	1155.05	1152.05	1130.23
CSS0017607	-2.06605416128597	0.0481177	0.0913079	down	Contig1095:-:496820-500519	Contig1095:-:496820-500519	CSS0017607	-	-	500519	-	0.73815	0	0.24698	1.35153	0.68216	1.15353
CSS0017631	-2.42790534330193	5.6418e-10	3.05555e-08	down	Chr3:-:130369512-130402760	Chr3:-:130369512-130402760	CSS0017631	-	-	130402760	-	9.9801	10.0654	8.88768	48.117	48.8111	52.0843
CSS0017635	-3.03368230676184	0.00732338	0.0181775	down	Chr10:+:58524640-58525083	Chr10:+:58524640-58525083	CSS0017635	-	-	58525083	-	0.17567	0	1.05802	4.72316	1.62346	3.35315
CSS0017643	-2.30569951452504	7.82669e-09	2.23098e-07	down	Contig149:-:620066-623660	Contig149:-:620066-623660	CSS0017643	-	-	623660	-	5.1036	4.40632	4.78462	23.0086	23.6712	25.5388
CSS0017654	-2.8114559237134	1.8831e-05	0.000118028	down	Chr11:+:51974496-51983212	Chr11:+:51974496-51983212	CSS0017654	-	-	51983212	-	0.84673	0.43643	1.1999	7.38684	5.47746	6.75498
CSS0017674	-2.55395869363471	4.481e-06	3.60589e-05	down	Chr3:-:10269866-10276831	Chr3:-:10269866-10276831	CSS0017674	-	-	10276831	-	1.08679	2.0348	2.01399	11.9634	11.9749	10.75
CSS0017688	3.33993	1.84313e-05	0.00011597	up	Chr11:-:98831205-98831663	Chr11:-:98831205-98831663	CSS0017688	-	-	98831663	-	36.0278	24.0472	23.4881	3.38239	1.71623	5.22385
CSS0017693	3.26607	0.00496354	0.0130697	up	Chr13:+:128811783-128813979	Chr13:+:128811783-128813979	CSS0017693	-	-	128813979	-	0.63933	2.69727	1.17655	0	0.19694	0.42818
CSS0017711	-4.91156835823198	1.88746e-06	1.77592e-05	down	Chr5:+:185522846-185526886	Chr5:+:185522846-185526886	CSS0017711	-	-	185526886	-	0.17993	0.7007	0.45152	14.9809	14.0505	17.443
CSS0017736	4.14088	4.36039e-07	5.40437e-06	up	Chr7:-:146552866-146553859	Chr7:-:146552866-146553859	CSS0017736	-	-	146553859	-	18.0814	23.1268	20.8783	1.12746	1.41979	1.42469
CSS0017752	5.30776	6.88362e-11	7.03014e-09	up	Chr12:-:75941802-75945122	Chr12:-:75941802-75945122	CSS0017752	-	-	75945122	-	177.882	197.329	199.835	5.15412	4.75263	4.76461
CSS0017764	-3.81950462886821	0.000195318	0.000829569	down	Contig862:-:15967-16631	Contig862:-:15967-16631	CSS0017764	-	-	16631	-	0	0	0	1.21888	1.16889	0.70593
CSS0017774	5.83995	1.71326e-05	0.00010926	up	Contig1252:+:159351-162314	Contig1252:+:159351-162314	CSS0017774	-	-	162314	-	4.30564	4.5144	6.48292	0.07181	0.30608	0
CSS0017777	2.02028	0.00234186	0.00685921	up	Contig1312:+:602255-602996	Contig1312:+:602255-602996	CSS0017777	-	-	602996	-	3.13786	2.50947	1.57487	0.38878	0.93209	0.90066
CSS0017796	-2.49473002307021	0.00166727	0.0051235	down	Chr2:-:64112881-64113831	Chr2:-:64112881-64113831	CSS0017796	-	-	64113831	-	2.26082	0.68785	0.28367	6.49518	4.70097	7.38153
CSS0017840	2.75192	5.63096e-08	1.05437e-06	up	Chr4:-:143869112-143872589	Chr4:-:143869112-143872589	CSS0017840	-	-	143872589	-	39.4444	44.2108	49.7827	7.41347	5.59537	7.78211
CSS0017841	-4.71755953816809	2.62729e-05	0.000155407	down	Chr12:+:99836603-99837438	Chr12:+:99836603-99837438	CSS0017841	-	-	99837438	-	0	0	0	2.50548	2.24816	1.68019
CSS0017853	-3.65891594203558	6.33526e-06	4.78791e-05	down	Chr2:+:58111839-58113805	Chr2:+:58111839-58113805	CSS0017853	-	-	58113805	-	0.36619	0.53478	0.64326	7.3047	9.3063	8.82905
CSS0017857	-3.56095458006262	1.14967e-09	5.23501e-08	down	Contig950:+:21497-25674	Contig950:+:21497-25674	CSS0017857	-	-	25674	-	4.35546	7.22607	6.51333	71.8494	64.976	67.2404
CSS0017867	-2.67222505856676	3.49459e-14	4.80439e-11	down	Chr7:-:41197198-41199056	Chr7:-:41197198-41199056	CSS0017867	-	-	41199056	-	690.843	628.54	612.418	4889.04	5096.83	4843.36
CSS0017874	-2.36893697767196	1.06641e-06	1.12048e-05	down	Contig351:-:322405-328014	Contig351:-:322405-328014	CSS0017874	-	-	328014	-	2.95069	1.57189	2.01183	12.8922	11.4734	12.4164
CSS0017889	-2.6041618587215	2.18639e-11	3.13316e-09	down	Chr7:+:171281199-171281695	Chr7:+:171281199-171281695	CSS0017889	-	-	171281695	-	146.657	162.199	159.121	883.363	865.911	817.812
CSS0017910	-3.20880204901161	0.000240179	0.000987144	down	Chr6:-:77682229-77687846	Chr6:-:77682229-77687846	CSS0017910	-	-	77687846	-	0.05652	0.27514	0.28367	2.40199	1.88039	3.17974
CSS0017913	4.32419	4.51289e-05	0.000243528	up	Chr12:-:139042941-139046722	Chr12:-:139042941-139046722	CSS0017913	-	-	139046722	-	0.97847	1.08873	1.2628	0	0	0
CSS0017926	2.05055	5.52693e-05	0.000287528	up	Chr15:+:75257258-75259414	Chr15:+:75257258-75259414	CSS0017926	-	-	75259414	-	4.39604	4.40224	4.28661	1.90634	0.87055	1.19871
CSS0017947	3.10918	0.000109655	0.000509745	up	Chr7:-:73866340-73869173	Chr7:-:73866340-73869173	CSS0017947	-	-	73869173	-	4.24828	3.30887	3.24092	0.73691	0.47112	0.34143
CSS0017966	-2.18256891690516	3.71032e-05	0.000206389	down	Chr13:+:899787-902692	Chr13:+:899787-902692	CSS0017966	-	-	902692	-	0.75727	0.79871	0.63344	3.99538	4.78211	3.99397
CSS0017976	4.24201	0.000766266	0.00265101	up	Chr3:+:53001523-53004836	Chr3:+:53001523-53004836	CSS0017976	-	-	53004836	-	0.27416	0.62281	1.00906	0.07926	0	0
CSS0018005	-3.48103345949813	7.64711e-15	2.10266e-11	down	Contig1248:-:438220-440723	Contig1248:-:438220-440723	CSS0018005	-	-	440723	-	107.59	109.904	114.926	1318.03	1344.65	1311.38
CSS0018026	2.1516	7.03027e-06	5.21038e-05	up	Contig742:-:34534-35151	Contig742:-:34534-35151	CSS0018026	-	-	35151	-	31.0549	33.0474	38.4219	7.82962	9.01019	10.883
CSS0018027	-4.97657292297622	3.50459e-05	0.000196999	down	Chr2:-:147374960-147375717	Chr2:-:147374960-147375717	CSS0018027	-	-	147375717	-	0	0	0	1.95138	1.5017	3.26491
CSS0018036	-3.41760599418073	1.17831e-06	1.2152e-05	down	Chr1:+:194108980-194110194	Chr1:+:194108980-194110194	CSS0018036	-	-	194110194	-	0.86305	1.99562	1.94922	18.526	20.0393	19.0746
CSS0018058	3.93575	1.68416e-07	2.54654e-06	up	Chr2:+:196396289-196397257	Chr2:+:196396289-196397257	CSS0018058	-	-	196397257	-	25.7355	28.5252	27.4227	1.37356	2.31734	2.51912
CSS0018071	-2.74968308689987	0.00644101	0.0162606	down	Chr3:-:67885855-67886335	Chr3:-:67885855-67886335	CSS0018071	-	-	67886335	-	1.39782	0.54436	0	5.09178	3.10028	5.05534
CSS0018072	2.31702	0.00654844	0.0164945	up	Contig994:+:80990-82562	Contig994:+:80990-82562	CSS0018072	-	-	82562	-	0.64796	1.2617	0.56911	0.21074	0.37425	0.08137
CSS0018076	2.67884	0.00646978	0.0163217	up	Chr2:-:19594724-19596348	Chr2:-:19594724-19596348	CSS0018076	-	-	19596348	-	1.3302	1.29508	0.54624	0.31464	0.05588	0.4252
CSS0018100	-3.68695785876298	4.28202e-06	3.47313e-05	down	Chr6:-:111203401-111211330	Chr6:-:111203401-111211330	CSS0018100	-	-	111211330	-	0.34436	0.41909	0.77775	7.61599	8.35382	8.99472
CSS0018103	-2.11204391450015	8.78939e-12	1.75518e-09	down	Chr14:+:50404485-50423277	Chr14:+:50404485-50423277	CSS0018103	-	-	50423277	-	81.9617	86.6657	75.8272	314.934	315.723	318.448
CSS0018107	2.88416	0.0181705	0.0395821	up	Contig298:-:8482-8682	Contig298:-:8482-8682	CSS0018107	-	-	8682	-	0.7761	4.91145	4.67425	0.33656	1.43446	0
CSS0018156	3.9053	1.2702e-07	2.03238e-06	up	Chr9:-:4371184-4372003	Chr9:-:4371184-4372003	CSS0018156	-	-	4372003	-	38.9174	37.5713	44.3172	2.41093	3.77786	2.9569
CSS0018164	2.55526	0.000514873	0.00189032	up	Chr10:-:34437950-34440348	Chr10:-:34437950-34440348	CSS0018164	-	-	34440348	-	1.03754	0.8913	0.79642	0.10587	0.22561	0.24525
CSS0018251	-3.34522784067839	0.00126651	0.00405621	down	Chr4:+:66510860-66512804	Chr4:+:66510860-66512804	CSS0018251	-	-	66512804	-	0	0	0.20878	1.62355	2.49883	1.25372
CSS0018252	-3.10697947803914	0.000871104	0.00295536	down	Chr11:-:121926199-121926940	Chr11:-:121926199-121926940	CSS0018252	-	-	121926940	-	0	0	0	1.11355	1.18653	1.6123
CSS0018306	2.51928	0.00745607	0.0184633	up	Chr8:-:125461052-125463190	Chr8:-:125461052-125463190	CSS0018306	-	-	125463190	-	0.51123	1.70649	2.19926	0.25336	0.26997	0.22011
CSS0018340	-3.19250994354945	1.43489e-07	2.23593e-06	down	Chr7:+:98627779-98631779	Chr7:+:98627779-98631779	CSS0018340	-	-	98631779	-	2.8973	1.55886	2.5256	21.9541	22.8998	24.6639
CSS0018347	5.01146	2.84994e-05	0.000165941	up	Chr9:-:71038986-71045420	Chr9:-:71038986-71045420	CSS0018347	-	-	71045420	-	12.0328	6.38052	6.47056	0.27954	0.19857	0.32379
CSS0018355	2.12282	0.0361799	0.0714661	up	Chr1:-:129246781-129247332	Chr1:-:129246781-129247332	CSS0018355	-	-	129247332	-	0.4239	2.20112	1.5602	0.36765	0.13058	0.70976
CSS0018360	3.22968	3.12645e-07	4.14521e-06	up	Chr4:+:144689591-144691956	Chr4:+:144689591-144691956	CSS0018360	-	-	144691956	-	7.74119	6.3187	7.0641	0.94944	0.68649	0.94265
CSS0018366	2.11989	0.0311257	0.0628593	up	Chr8:-:54908-64705	Chr8:-:54908-64705	CSS0018366	-	-	64705	-	0.67406	1.12502	0.57995	0.58461	0	0.38695
CSS0018379	2.53164	0.000179363	0.000772355	up	Chr4:-:86450770-86452769	Chr4:-:86450770-86452769	CSS0018379	-	-	86452769	-	2.45423	2.9121	1.84764	0.53214	0.56701	0.38524
CSS0018408	-2.01427736522951	5.86932e-08	1.09556e-06	down	Chr9:-:23492789-23495068	Chr9:-:23492789-23495068	CSS0018408	-	-	23495068	-	4.09398	5.38352	4.8033	19.5981	20.4403	20.1904
CSS0018465	2.28105	5.14848e-07	6.18389e-06	up	Chr1:+:104753840-104754861	Chr1:+:104753840-104754861	CSS0018465	-	-	104754861	-	27.8153	26.0361	24.1095	6.87217	6.25469	4.22883
CSS0018479	-2.05941036584226	0.0313999	0.063358	down	Contig641:-:967565-969914	Contig641:-:967565-969914	CSS0018479	-	-	969914	-	0.08965	0.26186	0	0.54429	0.41426	1.0808
CSS0018488	-4.48168344324638	0.000248136	0.0010139	down	Contig1073:+:431318-431860	Contig1073:+:431318-431860	CSS0018488	-	-	431860	-	0.28729	0	0	4.60952	2.38944	2.5975
CSS0018490	-2.97931345102122	8.61995e-11	8.17295e-09	down	Chr4:-:177794694-177795295	Chr4:-:177794694-177795295	CSS0018490	-	-	177795295	-	44.9419	53.5187	57.0426	391.23	364.012	390.67
CSS0018506	4.14116	4.68724e-09	1.49328e-07	up	Contig766:+:169367-171369	Contig766:+:169367-171369	CSS0018506	-	-	171369	-	48.852	44.0605	42.5689	2.33941	2.90819	3.01087
CSS0018532	-2.14945376126572	2.38019e-06	2.13769e-05	down	Chr7:-:59187751-59189171	Chr7:-:59187751-59189171	CSS0018532	-	-	59189171	-	8.01353	11.096	6.0776	41.5463	42.6235	37.211
CSS0018533	-2.3314204783442	5.10256e-06	4.01212e-05	down	Chr13:+:70617664-70620563	Chr13:+:70617664-70620563	CSS0018533	-	-	70620563	-	1.96005	2.52567	1.85174	13.7496	9.69611	12.7411
CSS0018577	2.44519	0.000213562	0.000894828	up	Chr7:-:36514693-36515776	Chr7:-:36514693-36515776	CSS0018577	-	-	36515776	-	7.1652	7.1753	8.42531	1.95309	0.94595	2.87929
CSS0018595	-3.574131328039	0.002217	0.00654984	down	Chr7:-:125552540-125563526	Chr7:-:125552540-125563526	CSS0018595	-	-	125563526	-	0	0	0.19119	0.94988	0.61608	0.47837
CSS0018597	2.41746	0.000178595	0.00076979	up	Chr1:-:186008184-186008981	Chr1:-:186008184-186008981	CSS0018597	-	-	186008981	-	5.17738	6.02688	3.72827	1.26901	0.7281	1.46992
CSS0018652	-3.10522328632826	1.40898e-05	9.26973e-05	down	Chr4:-:94564082-94564814	Chr4:-:94564082-94564814	CSS0018652	-	-	94564814	-	2.5838	3.77335	0.97259	21.2888	23.4302	22.2257
CSS0018669	-2.63428999305273	0.000201834	0.000852782	down	Chr10:-:1380018-1381135	Chr10:-:1380018-1381135	CSS0018669	-	-	1381135	-	0.2512	0.48914	0.37823	3.37695	3.59827	3.02832
CSS0018681	3.87106	4.83753e-06	3.83834e-05	up	Chr7:+:32441268-32447401	Chr7:+:32441268-32447401	CSS0018681	-	-	32447401	-	7.77823	5.39915	7.08475	0.6871	0.4659	0.43412
CSS0018697	-6.21340228144107	2.70266e-06	2.36897e-05	down	Chr2:+:41504054-41505531	Chr2:+:41504054-41505531	CSS0018697	-	-	41505531	-	0	0	0.11446	6.92303	6.42832	7.56084
CSS0018742	2.1428	2.77291e-07	3.76301e-06	up	Chr6:+:10701538-10705117	Chr6:+:10701538-10705117	CSS0018742	-	-	10705117	-	18.6768	20.5066	21.2252	5.13781	4.18194	5.78591
CSS0018743	-2.00680312202429	0.0026171	0.00755093	down	Contig524:-:61198-65555	Contig524:-:61198-65555	CSS0018743	-	-	65555	-	0.88887	0.21635	0.96659	3.46912	2.46432	3.57187
CSS0018745	-2.63899353120703	0.00508939	0.0133482	down	Contig1036:+:88155-90794	Contig1036:+:88155-90794	CSS0018745	-	-	90794	-	0.11255	0	0	0.48808	0.62408	0.56535
CSS0018755	-2.86237217142066	0.000321966	0.00126929	down	Chr7:+:40020273-40025651	Chr7:+:40020273-40025651	CSS0018755	-	-	40025651	-	0.38141	0.06189	0.19143	1.87451	2.11486	1.78812
CSS0018759	-2.59467701393588	4.33724e-11	5.08311e-09	down	Contig795:+:508508-514480	Contig795:+:508508-514480	CSS0018759	-	-	514480	-	25.6997	28.2308	29.0311	156.74	157.388	147.156
CSS0018765	-4.67565068283424	3.72507e-05	0.00020708	down	Chr2:+:7961762-7962751	Chr2:+:7961762-7962751	CSS0018765	-	-	7962751	-	0	0.07671	0	1.63995	1.74743	1.74128
CSS0018783	2.83139	0.00499417	0.0131339	up	Chr12:+:6815664-6818239	Chr12:+:6815664-6818239	CSS0018783	-	-	6818239	-	0.9512	1.54347	0.31827	0.1375	0.14651	0.15926
CSS0018796	2.59567	1.74496e-07	2.61964e-06	up	Contig805:+:31368-35675	Contig805:+:31368-35675	CSS0018796	-	-	35675	-	18.8443	16.5534	17.5645	3.68653	3.33893	2.63328
CSS0018800	2.43569	2.19981e-09	8.51921e-08	up	Chr4:+:2367671-2371647	Chr4:+:2367671-2371647	CSS0018800	-	-	2371647	-	88.867	96.1336	105.604	16.2651	18.0532	15.7715
CSS0018801	3.79954	1.06315e-13	9.26884e-11	up	Chr5:-:26012887-26021159	Chr5:-:26012887-26021159	CSS0018801	-	-	26021159	-	624.398	633.122	626.659	43.6726	44.4455	45.1151
CSS0018808	2.90183	0.000130501	0.000590325	up	Chr2:-:29040329-29043957	Chr2:-:29040329-29043957	CSS0018808	-	-	29043957	-	1.14423	1.42346	1.78665	0.22053	0.23498	0.19158
CSS0018813	2.20058	1.75713e-06	1.67848e-05	up	Chr2:+:141858606-141859165	Chr2:+:141858606-141859165	CSS0018813	-	-	141859165	-	84.6084	109.403	95.1026	17.963	25.2489	27.4474
CSS0018820	2.47391	0.00065869	0.00232795	up	Chr7:-:73859368-73859547	Chr7:-:73859368-73859547	CSS0018820	-	-	73859547	-	5.63321	5.06258	4.34965	0.75164	1.20136	1.30596
CSS0018840	-4.99905660045545	5.24143e-05	0.000274956	down	Contig1168:-:127629-131257	Contig1168:-:127629-131257	CSS0018840	-	-	131257	-	0	0.16123	0	3.01615	2.60167	2.07956
CSS0018846	5.45117	1.29413e-05	8.65244e-05	up	Chr9:-:142439724-142442477	Chr9:-:142439724-142442477	CSS0018846	-	-	142442477	-	3.08979	2.4946	3.55537	0.06536	0	0.22712
CSS0018870	2.87218	5.68234e-07	6.70347e-06	up	Contig676:+:164962-169028	Contig676:+:164962-169028	CSS0018870	-	-	169028	-	4.92967	4.37287	4.83838	0.79176	0.77616	0.66032
CSS0018888	2.44416	0.00110624	0.00361812	up	Chr1:-:138448894-138450433	Chr1:-:138448894-138450433	CSS0018888	-	-	138450433	-	4.01618	7.40865	5.94099	2.0166	0.58603	1.69881
CSS0018891	-5.1925308559344	7.69589e-06	5.61179e-05	down	Chr13:-:64931141-64932030	Chr13:-:64931141-64932030	CSS0018891	-	-	64932030	-	0	0	0	2.98065	2.48557	3.45255
CSS0018899	-2.4157051267144	2.01733e-05	0.000124843	down	Chr4:+:165451100-165452986	Chr4:+:165451100-165452986	CSS0018899	-	-	165452986	-	1.17973	1.01605	0.45546	5.50943	5.03187	5.33325
CSS0018909	-3.29391464118717	9.35983e-07	1.00655e-05	down	Chr8:-:59593949-59595759	Chr8:-:59593949-59595759	CSS0018909	-	-	59595759	-	0.66301	0.46107	0.90321	7.31106	7.35258	8.61127
CSS0018920	-2.34251640177255	2.56976e-08	5.63165e-07	down	Chr11:-:36816547-36820725	Chr11:-:36816547-36820725	CSS0018920	-	-	36820725	-	6.76566	6.68109	8.82866	39.2307	37.6932	41.0723
CSS0018928	3.12506	0.000240511	0.00098821	up	Chr1:+:209624314-209624976	Chr1:+:209624314-209624976	CSS0018928	-	-	209624976	-	2.70583	2.63437	2.12562	0.20407	0.76104	0.23637
CSS0018949	6.81474	1.87906e-10	1.38204e-08	up	Chr2:-:151641576-151644589	Chr2:-:151641576-151644589	CSS0018949	-	-	151644589	-	83.7658	85.9657	87.2994	0.83369	0.80373	0.78174
CSS0018956	2.01045	8.08157e-09	2.27945e-07	up	Chr1:-:61396090-61399839	Chr1:-:61396090-61399839	CSS0018956	-	-	61399839	-	51.0876	46.0851	48.5906	12.2278	9.90811	12.548
CSS0018968	2.59243	2.75025e-08	5.95575e-07	up	Chr10:-:72894928-72899733	Chr10:-:72894928-72899733	CSS0018968	-	-	72899733	-	31.9447	31.0147	32.422	6.69552	5.33026	4.99208
CSS0018979	-2.46130267512943	0.00850903	0.0206515	down	Chr5:+:91306808-91307074	Chr5:+:91306808-91307074	CSS0018979	-	-	91307074	-	0.58426	0.56883	0	2.0269	3.50959	3.22822
CSS0018993	2.45244	0.00206474	0.00616268	up	Contig536:-:74456-75091	Contig536:-:74456-75091	CSS0018993	-	-	75091	-	1.81392	1.17734	1.21386	0.3496	0.37251	0.20247
CSS0018995	3.38939	2.16402e-05	0.000132273	up	Chr6:+:13715174-13718077	Chr6:+:13715174-13718077	CSS0018995	-	-	13718077	-	5.5114	4.19937	6.25388	0.51957	0.66435	0.60183
CSS0019004	2.55087	1.02296e-09	4.80494e-08	up	Chr8:+:4533770-4540673	Chr8:+:4533770-4540673	CSS0019004	-	-	4540673	-	146.87	149.604	172.033	25.1264	25.4982	23.9871
CSS0019012	-2.2194315998084	2.40933e-09	9.16185e-08	down	Chr2:+:91063732-91065984	Chr2:+:91063732-91065984	CSS0019012	-	-	91065984	-	5.56551	6.13046	5.70892	25.4737	26.6551	27.4252
CSS0019037	3.84608	0.0013306	0.00423039	up	Chr8:-:2589370-2595499	Chr8:-:2589370-2595499	CSS0019037	-	-	2595499	-	5.78979	9.14667	3.01552	0.14212	1.21145	0.43898
CSS0019038	-2.41869058416601	0.0252092	0.0524324	down	Chr4:+:63299394-63300165	Chr4:+:63299394-63300165	CSS0019038	-	-	63300165	-	0	0	1.49988	2.0735	1.93322	1.80133
CSS0019064	-3.31485353212435	4.90094e-05	0.000260033	down	Chr2:-:39104157-39105200	Chr2:-:39104157-39105200	CSS0019064	-	-	39105200	-	0.29884	1.09107	0.37497	7.84042	5.8687	5.92937
CSS0019068	-3.18061223007334	0.00165344	0.00509064	down	Chr5:-:167111526-167114063	Chr5:-:167111526-167114063	CSS0019068	-	-	167114063	-	0	0.22269	0.07653	0.92578	1.55014	1.14894
CSS0019070	-4.90263990976924	0.000297364	0.00118564	down	Chr5:-:24427677-24428036	Chr5:-:24427677-24428036	CSS0019070	-	-	24428036	-	0.21666	0	0	9.01972	3.0034	5.65918
CSS0019075	-2.17186714613763	0.0372128	0.073195	down	Chr7:+:24697955-24699645	Chr7:+:24697955-24699645	CSS0019075	-	-	24699645	-	0	0	0.28214	0.85322	0.25975	0.84711
CSS0019090	-4.96676176551693	2.44829e-05	0.000146418	down	Chr12:+:156261260-156261942	Chr12:+:156261260-156261942	CSS0019090	-	-	156261942	-	0	0.15435	0.31827	7.83725	8.2044	6.37055
CSS0019111	4.85823	1.1904e-08	3.03284e-07	up	Chr3:+:141001858-141004979	Chr3:+:141001858-141004979	CSS0019111	-	-	141004979	-	93.3547	108.875	105.46	4.08788	4.91784	2.29116
CSS0019144	-3.46308731738255	0.00191046	0.00577305	down	Chr9:+:122404303-122411453	Chr9:+:122404303-122411453	CSS0019144	-	-	122411453	-	0.36916	0	0.26468	1.69234	1.70578	2.38411
CSS0019162	-4.1343256200695	2.1179e-05	0.000129876	down	Chr15:+:46362897-46368013	Chr15:+:46362897-46368013	CSS0019162	-	-	46368013	-	0.07084	0.34486	0.07111	3.44076	4.12455	3.91433
CSS0019186	-3.92744932811407	0.000584262	0.00210635	down	Chr1:+:206122721-206122906	Chr1:+:206122721-206122906	CSS0019186	-	-	206122906	-	0	0	0	1.45479	3.87535	5.8979
CSS0019188	4.23191	3.15897e-07	4.17749e-06	up	Chr3:-:65210263-65220780	Chr3:-:65210263-65220780	CSS0019188	-	-	65220780	-	7.99287	9.92547	9.0828	0.31391	0.72472	0.66662
CSS0019198	3.20006	0.00201614	0.0060456	up	Chr6:-:33122518-33127612	Chr6:-:33122518-33127612	CSS0019198	-	-	33127612	-	0.61255	1.12649	0.88815	0.11806	0	0.34188
CSS0019199	2.71159	0.00441246	0.011819	up	Contig280:+:1297227-1297737	Contig280:+:1297227-1297737	CSS0019199	-	-	1297737	-	0.77226	1.25311	1.80877	0.22326	0	0.51721
CSS0019213	-3.21094554902473	0.000132708	0.000599322	down	Chr8:-:48141091-48141297	Chr8:-:48141091-48141297	CSS0019213	-	-	48141297	-	2.32138	1.35605	0.46603	17.7173	19.3075	14.4589
CSS0019230	2.07613	5.21379e-13	2.4522e-10	up	Chr9:+:156080564-156094992	Chr9:+:156080564-156094992	CSS0019230	-	-	156094992	-	325.898	349.166	343.617	85.4904	80.6697	82.4557
CSS0019258	-2.15791912699649	1.34303e-06	1.35154e-05	down	Chr11:+:9495859-9499941	Chr11:+:9495859-9499941	CSS0019258	-	-	9499941	-	2.28419	3.20499	2.56259	12.7022	12.6034	15.2531
CSS0019266	2.00213	8.39078e-09	2.34686e-07	up	Chr2:-:50719627-50740073	Chr2:-:50719627-50740073	CSS0019266	-	-	50740073	-	58.4647	53.4751	50.3512	12.4552	13.2087	13.2648
CSS0019285	2.8971	3.76706e-09	1.27634e-07	up	Chr1:+:200100071-200100493	Chr1:+:200100071-200100493	CSS0019285	-	-	200100493	-	132.579	118.306	114.387	15.6726	16.8701	17.5981
CSS0019293	4.56245	3.94657e-08	7.97907e-07	up	Chr6:+:5679430-5682782	Chr6:+:5679430-5682782	CSS0019293	-	-	5682782	-	23.7374	28.358	29.8542	1.62277	0.77424	1.34664
CSS0019295	-2.63177064972098	0.00550393	0.0142491	down	Chr11:+:61216917-61217366	Chr11:+:61216917-61217366	CSS0019295	-	-	61217366	-	0	0.16875	0.52196	1.50329	2.24254	1.74128
CSS0019298	3.59288	5.11204e-12	1.28683e-09	up	Chr11:+:81794244-81798705	Chr11:+:81794244-81798705	CSS0019298	-	-	81798705	-	657.134	609.65	626.113	51.6386	49.7965	56.4208
CSS0019299	3.67107	0.000233615	0.000963825	up	Chr6:+:126343863-126344326	Chr6:+:126343863-126344326	CSS0019299	-	-	126344326	-	1.83834	1.27843	1.58169	0	0.2427	0
CSS0019320	-3.63424361034721	2.506e-05	0.00014927	down	Chr13:+:87230395-87231854	Chr13:+:87230395-87231854	CSS0019320	-	-	87231854	-	0.43332	2.39066	1.3049	16.7867	16.1516	20.0248
CSS0019336	2.35394	0.034692	0.0688926	up	Contig283:+:18873-22970	Contig283:+:18873-22970	CSS0019336	-	-	22970	-	0.95331	0.67501	1.47888	0	0.24027	1.48009
CSS0019348	-2.19715500619423	0.0175408	0.0384329	down	Chr9:+:89495127-89496688	Chr9:+:89495127-89496688	CSS0019348	-	-	89496688	-	0.26395	0.25698	0	1.37356	1.09769	0.66293
CSS0019362	-2.13146412963254	1.09564e-06	1.14715e-05	down	Chr14:+:2775091-2776158	Chr14:+:2775091-2776158	CSS0019362	-	-	2776158	-	8.74748	7.80677	9.75623	41.9375	41.0932	49.7975
CSS0019374	4.10575	0.000209469	0.000880414	up	Chr10:-:157311566-157321757	Chr10:-:157311566-157321757	CSS0019374	-	-	157321757	-	1.61901	2.03987	1.05156	0.28909	0.04401	0.09567
CSS0019380	2.33669	0.00255517	0.00739612	up	Chr12:+:152608501-152614822	Chr12:+:152608501-152614822	CSS0019380	-	-	152614822	-	0.35641	0.65748	1.05446	0.17896	0.10401	0.2073
CSS0019386	3.56015	1.65899e-07	2.51487e-06	up	Chr4:-:176418598-176425453	Chr4:-:176418598-176425453	CSS0019386	-	-	176425453	-	13.8241	10.866	12.2533	0.82497	1.14276	1.59264
CSS0019394	-2.50858487281903	2.14138e-06	1.95914e-05	down	Chr14:+:75705635-75707245	Chr14:+:75705635-75707245	CSS0019394	-	-	75707245	-	1.29434	2.24638	2.82445	13.8615	11.8056	13.4554
CSS0019425	-2.48185734493257	0.0152308	0.0340735	down	Chr4:-:9686524-9688865	Chr4:-:9686524-9688865	CSS0019425	-	-	9688865	-	0.50837	0	0.1458	1.00779	1.27518	0.80255
CSS0019440	2.95822	0.00428513	0.0115324	up	Contig655:+:8470-8721	Contig655:+:8470-8721	CSS0019440	-	-	8721	-	1.09857	2.13912	0.36758	0	0	0
CSS0019461	5.56793	2.5171e-13	1.51248e-10	up	Chr1:-:75597351-75599523	Chr1:-:75597351-75599523	CSS0019461	-	-	75599523	-	437.657	459.455	452.5	9.27809	10.2616	10.611
CSS0019475	4.32381	8.56923e-08	1.48123e-06	up	Chr13:+:126200439-126201903	Chr13:+:126200439-126201903	CSS0019475	-	-	126201903	-	41.29	49.6584	54.0798	3.6864	2.24458	1.83001
CSS0019481	-2.78410411848776	2.86035e-05	0.000166385	down	Chr4:-:72091198-72092551	Chr4:-:72091198-72092551	CSS0019481	-	-	72092551	-	0.7134	1.69781	0.9548	9.96844	7.17885	10.1929
CSS0019496	-2.17498438670758	0.00424103	0.0114291	down	Chr1:+:195054918-195063758	Chr1:+:195054918-195063758	CSS0019496	-	-	195063758	-	0.25521	0.34165	0.06404	1.5494	1.0908	0.8012
CSS0019499	-2.21760664009615	0.000124197	0.000564596	down	Chr7:+:13425425-13430737	Chr7:+:13425425-13430737	CSS0019499	-	-	13430737	-	0.42483	0.45497	0.51172	3.38976	2.86599	2.17661
CSS0019517	5.99952	6.15625e-06	4.67605e-05	up	Chr4:-:12832988-12834922	Chr4:-:12832988-12834922	CSS0019517	-	-	12834922	-	1.41082	2.00148	1.82078	0	0	0.08099
CSS0019537	-4.83327537756281	2.08367e-08	4.74097e-07	down	Chr11:-:82963973-82965524	Chr11:-:82963973-82965524	CSS0019537	-	-	82965524	-	1.0754	0.67747	0.76198	26.3349	28.5871	26.2464
CSS0019592	-4.35271573839602	0.00118562	0.00383702	down	Chr7:+:24415068-24418788	Chr7:+:24415068-24418788	CSS0019592	-	-	24418788	-	0.76751	0.84065	0.67412	26.0024	21.5003	9.44534
CSS0019593	-2.82737869497797	0.00010429	0.000488643	down	Chr7:+:54399392-54400617	Chr7:+:54399392-54400617	CSS0019593	-	-	54400617	-	0.29213	0.56883	0.29324	3.80044	3.95953	3.22822
CSS0019602	2.53851	3.44011e-05	0.000194322	up	Chr6:+:158888671-158889657	Chr6:+:158888671-158889657	CSS0019602	-	-	158889657	-	9.06647	9.99534	8.56547	2.19711	1.10895	2.94679
CSS0019604	-3.32404277563389	8.44425e-09	2.35812e-07	down	Contig1196:-:443403-444982	Contig1196:-:443403-444982	CSS0019604	-	-	444982	-	6.94226	5.83124	5.19226	63.2797	60.5082	68.5118
CSS0019617	2.30671	0.000852983	0.00290269	up	Chr4:-:47642237-47644291	Chr4:-:47642237-47644291	CSS0019617	-	-	47644291	-	3.07888	1.46548	2.19772	0.5934	0.37938	0.68735
CSS0019632	2.19476	4.85523e-08	9.3738e-07	up	Chr3:+:70978590-70981403	Chr3:+:70978590-70981403	CSS0019632	-	-	70981403	-	14.6628	13.0342	12.4647	2.64437	3.20191	3.17441
CSS0019646	2.01991	7.61096e-06	5.56006e-05	up	Chr1:-:101365990-101369133	Chr1:-:101365990-101369133	CSS0019646	-	-	101369133	-	35.3266	23.1562	32.8857	7.17937	8.61961	8.43313
CSS0019663	2.43484	2.19642e-07	3.13043e-06	up	Chr3:-:20282228-20282903	Chr3:-:20282228-20282903	CSS0019663	-	-	20282903	-	25.7576	29.3158	26.0979	6.08307	5.81122	4.73791
CSS0019707	2.7257	4.99147e-05	0.000263905	up	Chr4:-:153442461-153464206	Chr4:-:153442461-153464206	CSS0019707	-	-	153464206	-	2.57903	3.18956	2.3789	0.60454	0.45091	0.42015
CSS0019737	-2.61675347939947	7.73472e-06	5.63664e-05	down	Chr8:+:93633589-93667835	Chr8:+:93633589-93667835	CSS0019737	-	-	93667835	-	0.97559	1.37725	1.56685	10.6189	9.55677	7.39964
CSS0019746	3.04077	0.00555367	0.0143561	up	Chr7:-:16029556-16030147	Chr7:-:16029556-16030147	CSS0019746	-	-	16030147	-	0.69025	3.36012	1.38573	0	0.42526	0.23114
CSS0019760	2.76906	1.79856e-11	2.81972e-09	up	Chr2:+:66577717-66581014	Chr2:+:66577717-66581014	CSS0019760	-	-	66581014	-	525.258	577.655	526.814	80.9078	71.7622	76.0149
CSS0019774	2.30056	0.0129311	0.029586	up	Contig247:+:55345-55704	Contig247:+:55345-55704	CSS0019774	-	-	55704	-	0.86665	1.26564	0.43497	0	0.40045	0.21766
CSS0019780	-3.83495587894785	0.000156432	0.000687697	down	Contig1172:-:234081-234536	Contig1172:-:234081-234536	CSS0019780	-	-	234536	-	0	0	0	1.48351	1.26459	1.03102
CSS0019813	-2.95622749003702	0.000596272	0.00214101	down	Chr6:+:109349072-109357416	Chr6:+:109349072-109357416	CSS0019813	-	-	109357416	-	0.41138	0.24031	1.15624	4.92374	3.80177	7.60434
CSS0019815	3.71406	3.50744e-10	2.16036e-08	up	Chr4:+:127941760-127949032	Chr4:+:127941760-127949032	CSS0019815	-	-	127949032	-	123.578	139.198	147.152	10.4594	10.0431	8.93675
CSS0019817	5.45063	1.58911e-05	0.000102643	up	Chr12:+:71077374-71084877	Chr12:+:71077374-71084877	CSS0019817	-	-	71084877	-	4.51132	3.35193	5.83926	0.20593	0	0.11927
CSS0019831	2.34504	0.00778586	0.0191407	up	Chr13:+:20017031-20018036	Chr13:+:20017031-20018036	CSS0019831	-	-	20018036	-	0.60114	0.58527	0.45257	0.26069	0.13889	0
CSS0019841	-2.0884694900133	9.50813e-13	3.81874e-10	down	Chr10:+:62738809-62746453	Chr10:+:62738809-62746453	CSS0019841	-	-	62746453	-	77.5309	71.1421	78.9435	319.526	313.35	319.789
CSS0019857	-4.26020333389396	8.98545e-05	0.000432107	down	Chr1:+:183069465-183073160	Chr1:+:183069465-183073160	CSS0019857	-	-	183073160	-	0.05263	0	0	0.82163	0.82685	0.89884
CSS0019858	-4.53969500867225	1.08613e-05	7.45749e-05	down	Chr1:-:219128966-219130400	Chr1:-:219128966-219130400	CSS0019858	-	-	219130400	-	0.59541	0.19323	0.29883	8.6066	11.2799	12.4615
CSS0019860	-3.10024168635538	0.00291759	0.00829075	down	Chr6:+:96594481-96595020	Chr6:+:96594481-96595020	CSS0019860	-	-	96595020	-	0	0.28125	0	1.62856	0.93439	1.01575
CSS0019866	-3.92200864659857	6.70201e-11	6.96405e-09	down	Chr4:-:19797593-19802627	Chr4:-:19797593-19802627	CSS0019866	-	-	19802627	-	5.57457	5.6498	6.14608	86.9475	81.2025	91.1191
CSS0019877	2.61572	2.56469e-06	2.27312e-05	up	Chr7:-:159483078-159486860	Chr7:-:159483078-159486860	CSS0019877	-	-	159486860	-	15.2369	14.0104	13.3524	3.56593	2.57035	2.06524
CSS0019883	-3.58590967956974	9.96266e-09	2.66809e-07	down	Chr10:+:106852435-106859389	Chr10:+:106852435-106859389	CSS0019883	-	-	106859389	-	1.14535	0.66906	0.93891	11.0098	11.2021	12.3884
CSS0019898	2.63589	1.52575e-06	1.49788e-05	up	Chr3:-:16758773-16759623	Chr3:-:16758773-16759623	CSS0019898	-	-	16759623	-	49.1932	38.9709	37.551	6.00233	6.91429	10.335
CSS0019900	-4.89870051327372	3.25438e-12	9.09916e-10	down	Chr7:+:9041141-9046940	Chr7:+:9041141-9046940	CSS0019900	-	-	9046940	-	4.22092	4.07492	3.3112	116.13	114.465	115.238
CSS0019912	-2.39188853676464	0.00305163	0.00862159	down	Chr3:-:172608561-172612056	Chr3:-:172608561-172612056	CSS0019912	-	-	172612056	-	0.07514	0.03658	0.264	0.97757	0.83331	0.56617
CSS0019935	-2.67655816125291	1.71419e-11	2.72327e-09	down	Chr12:-:131277463-131279072	Chr12:-:131277463-131279072	CSS0019935	-	-	131279072	-	51.6612	55.5568	55.9241	333.847	318.126	320.215
CSS0019953	-3.20501922059849	5.75283e-07	6.76876e-06	down	Chr2:-:89064793-89070776	Chr2:-:89064793-89070776	CSS0019953	-	-	89070776	-	1.07803	1.23477	2.54614	16.5545	15.0023	15.8627
CSS0019978	2.56929	0.000124552	0.000565996	up	Contig88:+:64076-69565	Contig88:+:64076-69565	CSS0019978	-	-	69565	-	6.60398	3.53338	6.62899	0.8256	1.26459	1.19539
CSS0019980	-2.22716743288165	0.00173698	0.00531216	down	Chr6:-:103836706-103849594	Chr6:-:103836706-103849594	CSS0019980	-	-	103849594	-	0.39633	0.15435	0.4774	2.81866	1.61158	1.9908
CSS0019985	10.2089	3.03439e-08	6.41198e-07	up	Chr2:-:61900503-61902115	Chr2:-:61900503-61902115	CSS0019985	-	-	61902115	-	63.0648	62.6023	57.4262	0.04659	0	0.10793
CSS0019988	-5.14295347577621	5.90991e-05	0.000304088	down	Chr14:+:1604947-1608380	Chr14:+:1604947-1608380	CSS0019988	-	-	1608380	-	0	0	0	1.59439	3.88318	2.50639
CSS0019989	-2.83902209121419	0.000245343	0.00100467	down	Chr3:-:128431782-128432191	Chr3:-:128431782-128432191	CSS0019989	-	-	128432191	-	0.20472	0.59794	0.82198	5.14905	6.05409	5.14159
CSS0020033	-4.2129535902755	0.00226585	0.00667872	down	Chr2:-:26255237-26258771	Chr2:-:26255237-26258771	CSS0020033	-	-	26258771	-	0	0	0.25622	1.17016	0.50548	1.39205
CSS0020068	5.09511	5.08734e-06	4.00374e-05	up	Chr2:-:192964230-192965150	Chr2:-:192964230-192965150	CSS0020068	-	-	192965150	-	6.26697	6.43128	7.73586	0.36725	0.31306	0.08508
CSS0020100	-5.53817904759828	8.53146e-05	0.000414006	down	Chr3:+:14290168-14291451	Chr3:+:14290168-14291451	CSS0020100	-	-	14291451	-	0.73683	0	0.10566	8.03376	10.5058	12.7953
CSS0020117	-3.27866711177222	7.79614e-05	0.000383799	down	Chr14:-:16941991-16943049	Chr14:-:16941991-16943049	CSS0020117	-	-	16943049	-	0.39543	0.19249	0.59539	4.2012	6.12099	4.86633
CSS0020129	-2.1555902349208	0.00433251	0.011637	down	Chr11:-:86111679-86118981	Chr11:-:86111679-86118981	CSS0020129	-	-	86118981	-	1.08331	3.77935	0.54371	9.51298	4.42167	7.66347
CSS0020139	3.39834	0.00104025	0.00343563	up	Chr10:-:31811015-31812368	Chr10:-:31811015-31812368	CSS0020139	-	-	31812368	-	0.42226	0.46984	0.78718	0.05232	0	0.1818
CSS0020156	2.8547	0.00273817	0.00785459	up	Chr6:-:144717370-144725413	Chr6:-:144717370-144725413	CSS0020156	-	-	144725413	-	0.76817	0.80541	2.31322	0.1025	0.16382	0.35617
CSS0020181	2.50926	0.00120377	0.00388557	up	Chr1:-:164987716-164998785	Chr1:-:164987716-164998785	CSS0020181	-	-	164998785	-	2.00401	5.03177	2.54097	0.41165	1.07221	0.58278
CSS0020185	2.1332	0.000979074	0.00326312	up	Chr12:-:131309936-131313039	Chr12:-:131309936-131313039	CSS0020185	-	-	131313039	-	8.52083	4.25426	9.86896	2.77918	1.88448	1.24377
CSS0020189	-2.88488777559102	0.00553477	0.0143166	down	Chr7:+:183109512-183111408	Chr7:+:183109512-183111408	CSS0020189	-	-	183111408	-	0	0.23117	0	1.13261	0.54857	0.95413
CSS0020202	6.64017	4.32048e-06	3.50035e-05	up	Chr15:-:2530010-2530363	Chr15:-:2530010-2530363	CSS0020202	-	-	2530363	-	29.3045	28.5306	28.3096	1.33767	0.20362	0
CSS0020219	-2.84521950843286	3.04944e-10	1.95907e-08	down	Chr11:+:66225225-66235281	Chr11:+:66225225-66235281	CSS0020219	-	-	66235281	-	24.3092	26.1841	18.9123	160.475	151.146	143.631
CSS0020237	2.46954	0.00366349	0.0101027	up	Chr6:-:44022648-44023132	Chr6:-:44022648-44023132	CSS0020237	-	-	44023132	-	0.86091	1.67635	1.38267	0.14933	0.31824	0.51893
CSS0020241	3.53858	1.54778e-06	1.51542e-05	up	Chr6:-:9989161-9990028	Chr6:-:9989161-9990028	CSS0020241	-	-	9990028	-	7.57538	7.8306	8.35509	0.89224	0.605	0.93954
CSS0020250	-6.12583991228965	6.3947e-06	4.82282e-05	down	Chr6:+:57702221-57702739	Chr6:+:57702221-57702739	CSS0020250	-	-	57702739	-	0.30057	0.14632	0	12.7736	16.3885	17.0606
CSS0020259	-4.63290990365934	3.64203e-12	9.93773e-10	down	Chr5:+:184313748-184322112	Chr5:+:184313748-184322112	CSS0020259	-	-	184322112	-	5.82996	4.33633	5.30682	122.137	123.516	124.121
CSS0020265	-3.02569279757408	2.72169e-05	0.000159827	down	Chr6:+:85012578-85013243	Chr6:+:85012578-85013243	CSS0020265	-	-	85013243	-	0.58557	0.68413	0.58779	5.78968	7.90083	7.17692
CSS0020267	3.22816	0.00121989	0.00392909	up	Chr3:-:15056981-15058991	Chr3:-:15056981-15058991	CSS0020267	-	-	15058991	-	2.03474	1.98101	3.40408	0	0.6268	0.45425
CSS0020276	2.58476	7.20162e-07	8.17992e-06	up	Chr12:-:98239132-98270307	Chr12:-:98239132-98270307	CSS0020276	-	-	98270307	-	4.77124	4.09875	4.14903	0.68599	0.77811	1.07655
CSS0020277	2.12348	1.13451e-10	9.74837e-09	up	Chr13:-:96432036-96432946	Chr13:-:96432036-96432946	CSS0020277	-	-	96432946	-	252.128	271.562	255.224	52.4994	54.708	57.3284
CSS0020290	2.81812	3.34121e-11	4.23517e-09	up	Chr9:+:36740996-36742698	Chr9:+:36740996-36742698	CSS0020290	-	-	36742698	-	222.197	196.515	202.946	26.6227	25.4223	28.1976
CSS0020320	-2.49136593913428	0.000117985	0.000542216	down	Chr8:-:136794584-136799994	Chr8:-:136794584-136799994	CSS0020320	-	-	136799994	-	0.40231	0.48961	0.20192	2.70417	2.74198	2.32396
CSS0020387	2.13866	1.92916e-07	2.83543e-06	up	Chr4:+:120936427-120946726	Chr4:+:120936427-120946726	CSS0020387	-	-	120946726	-	12.2057	11.2649	10.5667	2.87277	2.97719	2.59825
CSS0020405	2.33199	0.00218422	0.00646261	up	Chr4:-:172149228-172157315	Chr4:-:172149228-172157315	CSS0020405	-	-	172157315	-	4.30336	3.666	10.7091	1.78839	1.07708	1.17086
CSS0020424	-3.0627178621366	9.27602e-12	1.81117e-09	down	Chr3:+:119598489-119598830	Chr3:+:119598489-119598830	CSS0020424	-	-	119598830	-	239.452	219.066	226.504	1706.51	1777.12	1926.05
CSS0020464	-2.21929998264185	0.000373241	0.00143906	down	Chr14:+:48669832-48674735	Chr14:+:48669832-48674735	CSS0020464	-	-	48674735	-	0.38518	0.75001	1.15991	4.34283	3.91554	5.03038
CSS0020469	-3.92114331779825	0.000190505	0.000812213	down	Contig225:+:1234166-1234729	Contig225:+:1234166-1234729	CSS0020469	-	-	1234729	-	0	0	0	0.8396	0.89463	1.66719
CSS0020476	2.01947	5.03972e-08	9.65923e-07	up	Chr13:+:103772548-103773133	Chr13:+:103772548-103773133	CSS0020476	-	-	103773133	-	49.1101	49.6414	52.9208	13.1538	14.0159	12.189
CSS0020480	-3.1148854896703	1.34628e-09	5.89741e-08	down	Chr3:+:45503481-45512682	Chr3:+:45503481-45512682	CSS0020480	-	-	45512682	-	4.11623	3.47592	2.90914	31.1829	29.772	30.5498
CSS0020503	-2.48909060063365	0.00107707	0.00353534	down	Chr6:+:56828756-56834859	Chr6:+:56828756-56834859	CSS0020503	-	-	56834859	-	0.25145	0.29377	1.36295	3.00948	4.46152	2.98073
CSS0020517	2.15471	4.7669e-05	0.000254622	up	Contig227:+:131622-142223	Contig227:+:131622-142223	CSS0020517	-	-	142223	-	3.43993	3.73852	3.45296	0.97135	0.81323	1.2055
CSS0020543	-2.19528325691104	3.08479e-09	1.09812e-07	down	Chr2:+:40829062-40837806	Chr2:+:40829062-40837806	CSS0020543	-	-	40837806	-	11.0748	9.24202	9.79334	44.0008	41.4261	46.8346
CSS0020559	2.36533	6.98435e-10	3.58772e-08	up	Contig1040:+:302613-309208	Contig1040:+:302613-309208	CSS0020559	-	-	309208	-	223.553	240.822	260.555	43.5586	45.3586	42.5128
CSS0020564	4.02899	2.16264e-09	8.4351e-08	up	Contig557:-:16488-20442	Contig557:-:16488-20442	CSS0020564	-	-	20442	-	80.0541	73.113	88.4901	4.45742	4.52605	6.13499
CSS0020573	2.6258	0.00858027	0.0207991	up	Chr3:-:83098288-83103096	Chr3:-:83098288-83103096	CSS0020573	-	-	83103096	-	1.02629	0.88817	0.22893	0.0989	0.10538	0.22912
CSS0020593	2.55416	2.81517e-08	6.06925e-07	up	Chr13:-:96594772-96601842	Chr13:-:96594772-96601842	CSS0020593	-	-	96601842	-	29.9806	27.7651	29.2786	6.13059	4.58018	5.22385
CSS0020606	3.16597	0.00466357	0.0123876	up	Contig283:+:17236-17671	Contig283:+:17236-17671	CSS0020606	-	-	17671	-	2.12723	0.69035	2.13528	0	0	0.71234
CSS0020630	2.29469	0.0145355	0.032733	up	Chr6:+:146732573-146736942	Chr6:+:146732573-146736942	CSS0020630	-	-	146736942	-	0.60996	0.59385	0.38267	0	0.28184	0.22979
CSS0020653	-2.14090869350325	8.66505e-06	6.1934e-05	down	Contig813:-:251269-255324	Contig813:-:251269-255324	CSS0020653	-	-	255324	-	1.37545	1.37179	0.70717	6.16832	5.30148	5.49347
CSS0020669	-3.94301323669978	0.000756901	0.00262267	down	Chr6:+:145862733-145865058	Chr6:+:145862733-145865058	CSS0020669	-	-	145865058	-	0	0	0.35751	4.01563	1.6457	2.68349
CSS0020687	3.06049	1.22922e-07	1.981e-06	up	Chr6:+:69387765-69390916	Chr6:+:69387765-69390916	CSS0020687	-	-	69390916	-	17.4875	15.959	19.0764	1.71769	2.10286	3.21728
CSS0020714	-2.54546129439139	7.94152e-12	1.69223e-09	down	Contig1039:+:856848-865178	Contig1039:+:856848-865178	CSS0020714	-	-	865178	-	27.4534	25.5627	24.7673	139.709	140.132	131.885
CSS0020730	2.0526	8.46211e-05	0.000411143	up	Contig1316:+:48239-53346	Contig1316:+:48239-53346	CSS0020730	-	-	53346	-	2.24687	3.22921	2.89977	0.92795	0.69214	0.85989
CSS0020741	2.0021	1.77821e-07	2.65643e-06	up	Contig225:-:963278-967651	Contig225:-:963278-967651	CSS0020741	-	-	967651	-	16.5773	16.4844	16.569	4.17807	4.97565	4.41252
CSS0020772	3.17585	6.34234e-08	1.17296e-06	up	Chr12:-:64143175-64146823	Chr12:-:64143175-64146823	CSS0020772	-	-	64146823	-	17.2055	14.8899	15.9914	1.98964	2.12004	1.7925
CSS0020773	-2.43189989290584	0.033924	0.0676341	down	Contig1300:+:35847-36526	Contig1300:+:35847-36526	CSS0020773	-	-	36526	-	1.10167	0	0	2.67534	1.22172	0.8854
CSS0020789	-3.05203787742107	0.000103854	0.00048698	down	Chr12:-:97556114-97569011	Chr12:-:97556114-97569011	CSS0020789	-	-	97569011	-	0.46906	0.26096	0.13453	3.42889	3.03436	2.62539
CSS0020799	3.05783	0.00359262	0.00992719	up	Chr4:-:91519515-91520518	Chr4:-:91519515-91520518	CSS0020799	-	-	91520518	-	1.913	1.69317	0.5237	0.30166	0.16072	0.08736
CSS0020815	-2.5394984143097	0.00641277	0.0161996	down	Chr1:-:59831749-59833139	Chr1:-:59831749-59833139	CSS0020815	-	-	59833139	-	0	0	0.29657	1.28121	1.36518	1.48405
CSS0020832	2.72106	0.000263285	0.00106714	up	Chr15:-:22403578-22405685	Chr15:-:22403578-22405685	CSS0020832	-	-	22405685	-	2.00639	1.30227	1.59441	0.21752	0.23177	0.41992
CSS0020894	2.79462	1.11e-10	9.67727e-09	up	Chr13:+:18401183-18402221	Chr13:+:18401183-18402221	CSS0020894	-	-	18402221	-	382.563	426.045	437.564	59.0577	54.5032	48.9595
CSS0020907	2.17003	0.000300269	0.00119587	up	Chr1:-:204427995-204429593	Chr1:-:204427995-204429593	CSS0020907	-	-	204429593	-	3.35993	2.80389	2.64994	0.55506	1.33074	0.7233
CSS0020929	-4.40200184301815	0.000176614	0.000762999	down	Contig225:+:1632980-1640863	Contig225:+:1632980-1640863	CSS0020929	-	-	1640863	-	0	0.17952	0	2.47882	1.70405	1.57457
CSS0020969	3.3104	7.91988e-05	0.000388815	up	Chr7:-:170839401-170841313	Chr7:-:170839401-170841313	CSS0020969	-	-	170841313	-	8.02111	15.4839	12.6325	2.15897	0.89463	1.25039
CSS0020989	-4.23904113256728	0.000438122	0.0016471	down	Chr8:+:76478148-76478713	Chr8:+:76478148-76478713	CSS0020989	-	-	76478713	-	0	0	0.37823	4.08502	2.08932	4.73175
CSS0021014	-4.66964573373137	6.09512e-05	0.000312045	down	Chr12:-:148428845-148444702	Chr12:-:148428845-148444702	CSS0021014	-	-	148444702	-	0.13885	0.10139	0.06969	5.02768	2.66256	3.34773
CSS0021023	2.83292	2.85979e-09	1.03675e-07	up	Chr13:-:109053945-109054925	Chr13:-:109053945-109054925	CSS0021023	-	-	109054925	-	81.7899	85.7474	74.9228	11.7444	12.0136	10.4477
CSS0021032	2.71496	7.09116e-08	1.28341e-06	up	Chr7:+:53023547-53026202	Chr7:+:53023547-53026202	CSS0021032	-	-	53026202	-	19.4662	23.9715	25.8302	3.81603	3.40898	3.61651
CSS0021059	2.06192	1.66395e-10	1.2874e-08	up	Contig765:-:256632-259393	Contig765:-:256632-259393	CSS0021059	-	-	259393	-	60.8188	61.0048	58.4316	13.769	12.5806	13.4834
CSS0021082	4.89794	7.32335e-05	0.000364029	up	Chr9:-:22130922-22131620	Chr9:-:22130922-22131620	CSS0021082	-	-	22131620	-	1.45061	2.82461	1.23209	0	0	0.1121
CSS0021097	2.94357	2.1082e-05	0.000129391	up	Chr5:+:136256537-136259146	Chr5:+:136256537-136259146	CSS0021097	-	-	136259146	-	3.91332	4.01875	2.90575	0.79039	0.39632	0.53854
CSS0021102	-2.16781605295502	0.00345256	0.00958315	down	Chr2:+:963995-975966	Chr2:+:963995-975966	CSS0021102	-	-	975966	-	0.13367	0.06507	0.13418	0.98544	0.98826	0.53716
CSS0021124	-2.28051750050817	8.91493e-14	7.9666e-11	down	Chr3:-:54038329-54043612	Chr3:-:54038329-54043612	CSS0021124	-	-	54043612	-	228.781	246.517	237.291	1344.69	1330.69	1253.31
CSS0021132	-2.63724198730991	8.87619e-06	6.30899e-05	down	Chr9:+:150386375-150387144	Chr9:+:150386375-150387144	CSS0021132	-	-	150387144	-	1.91407	1.55294	1.28088	12.5889	11.6451	13.6205
CSS0021134	4.75885	0.0250017	0.0520522	up	Chr4:-:104168580-104170781	Chr4:-:104168580-104170781	CSS0021134	-	-	104170781	-	0.15058	5.27759	0.35267	0	0.04638	0
CSS0021156	-3.00336602481807	0.00594594	0.0151975	down	Chr14:+:60133269-60134813	Chr14:+:60133269-60134813	CSS0021156	-	-	60134813	-	0.08307	0	0.8338	1.58493	1.53528	1.83586
CSS0021160	-5.11540202074439	2.4298e-08	5.36943e-07	down	Contig353:-:197805-200346	Contig353:-:197805-200346	CSS0021160	-	-	200346	-	1.052	0.8779	1.13141	37.4735	43.4711	39.0279
CSS0021167	4.29097	0.000151437	0.000669611	up	Chr8:+:54271363-54275834	Chr8:+:54271363-54275834	CSS0021167	-	-	54275834	-	0.50322	0.81654	1.17862	0.07274	0	0
CSS0021169	2.48733	0.00146351	0.00458526	up	Chr2:+:38838404-38840269	Chr2:+:38838404-38840269	CSS0021169	-	-	38840269	-	0.64355	1.1278	0.68905	0.26047	0.0793	0.25861
CSS0021178	3.17475	0.00328291	0.0091807	up	Chr2:+:45465303-45500211	Chr2:+:45465303-45500211	CSS0021178	-	-	45500211	-	0.17218	0.5029	0.86417	0.07467	0.07956	0
CSS0021187	-2.32465425375926	1.15998e-05	7.87827e-05	down	Chr2:-:192704937-192714883	Chr2:-:192704937-192714883	CSS0021187	-	-	192714883	-	4.88879	3.02889	4.68424	27.753	25.4647	22.3242
CSS0021200	-2.01792302971117	0.00608689	0.0155057	down	Contig148:+:57053-58631	Contig148:+:57053-58631	CSS0021200	-	-	58631	-	3.45016	1.43959	2.10268	8.5495	7.74335	21.2915
CSS0021211	6.77309	5.57766e-10	3.03527e-08	up	Contig629:+:834870-836006	Contig629:+:834870-836006	CSS0021211	-	-	836006	-	562.766	635.959	597.687	5.87823	5.23669	6.58563
CSS0021212	2.3679	2.14507e-06	1.96151e-05	up	Chr1:+:143807103-143810396	Chr1:+:143807103-143810396	CSS0021212	-	-	143810396	-	8.40077	6.80582	7.20155	1.70183	1.4167	1.97127
CSS0021224	-2.33568631790993	1.43115e-10	1.14285e-08	down	Chr10:-:14027146-14045902	Chr10:-:14027146-14045902	CSS0021224	-	-	14045902	-	18.8325	15.1061	17.0096	74.6739	75.4989	80.5025
CSS0021271	-5.74090367836121	1.42836e-05	9.37853e-05	down	Chr9:+:12851655-12852212	Chr9:+:12851655-12852212	CSS0021271	-	-	12852212	-	0	0.27218	0	7.27397	8.00906	6.17875
CSS0021307	-3.46321707729069	0.00107905	0.00354085	down	Contig566:+:792150-793902	Contig566:+:792150-793902	CSS0021307	-	-	793902	-	0.16149	0	0.6484	4.34179	2.68627	2.92017
CSS0021319	4.70952	0.000368081	0.00142192	up	Chr10:+:69295006-69295937	Chr10:+:69295006-69295937	CSS0021319	-	-	69295937	-	3.03547	1.28492	0.66238	0	0	0
CSS0021322	-5.57032818501971	4.82512e-05	0.00025704	down	Chr5:-:108029144-108031158	Chr5:-:108029144-108031158	CSS0021322	-	-	108031158	-	0.69517	0	0.41868	14.7113	19.1446	13.8278
CSS0021323	-6.69061912310121	2.72879e-07	3.71866e-06	down	Chr14:+:7327472-7328963	Chr14:+:7327472-7328963	CSS0021323	-	-	7328963	-	0.31476	0.06129	0.18957	24.7878	21.002	22.8939
CSS0021344	-2.73065749992054	0.0098755	0.0234848	down	Chr1:+:175978778-175979975	Chr1:+:175978778-175979975	CSS0021344	-	-	175979975	-	0	0	0.46191	0.79821	2.55156	1.15572
CSS0021366	-4.16241311805571	3.10544e-07	4.12195e-06	down	Chr1:-:2197365-2200630	Chr1:-:2197365-2200630	CSS0021366	-	-	2200630	-	2.67423	2.8929	1.19305	46.9025	40.091	44.3281
CSS0021371	-2.19605640240935	8.45033e-07	9.31412e-06	down	Chr14:+:10197201-10198877	Chr14:+:10197201-10198877	CSS0021371	-	-	10198877	-	4.34552	3.01173	4.36197	21.7828	18.3777	18.1281
CSS0021396	7.64523	1.13751e-07	1.86601e-06	up	Chr3:-:156306905-156309705	Chr3:-:156306905-156309705	CSS0021396	-	-	156309705	-	88.1981	101.154	93.9525	0.6071	0.18482	0.90413
CSS0021400	2.01215	8.28422e-12	1.71595e-09	up	Chr5:+:140136016-140142395	Chr5:+:140136016-140142395	CSS0021400	-	-	140142395	-	516.634	558.813	536.041	130.402	132.466	124.009
CSS0021402	-2.29180701477763	0.0350076	0.0694421	down	Chr6:-:69061506-69067673	Chr6:-:69061506-69067673	CSS0021402	-	-	69067673	-	0	0.22804	0.35267	0.50787	1.56934	0.70593
CSS0021421	-2.4681994938889	0.0158888	0.0353617	down	Chr11:-:67624714-67626430	Chr11:-:67624714-67626430	CSS0021421	-	-	67626430	-	0.1097	0.21361	0	1.04659	0.35483	0.66125
CSS0021434	-2.30494439323597	0.00144152	0.00452819	down	Chr5:-:30768497-30774857	Chr5:-:30768497-30774857	CSS0021434	-	-	30774857	-	0.22907	0.11151	0.45988	1.78805	1.85231	1.26569
CSS0021437	2.50575	0.00444713	0.0118904	up	Chr9:+:43940033-43943119	Chr9:+:43940033-43943119	CSS0021437	-	-	43943119	-	1.45451	2.06515	0.73001	0.36794	0.50407	0.12177
CSS0021443	-2.97864118645753	8.23882e-06	5.93265e-05	down	Chr1:-:16977663-16988297	Chr1:-:16977663-16988297	CSS0021443	-	-	16988297	-	1.87169	1.35841	0.81983	9.73988	14.1836	10.2221
CSS0021460	2.50864	0.0108579	0.0254725	up	Contig1312:-:709397-710083	Contig1312:-:709397-710083	CSS0021460	-	-	710083	-	0.45613	0.88817	0.30524	0	0.28102	0
CSS0021469	2.27035	1.6381e-06	1.58769e-05	up	Chr10:-:156993635-156995235	Chr10:-:156993635-156995235	CSS0021469	-	-	156995235	-	8.83208	9.61997	8.03439	1.96289	2.55065	1.77456
CSS0021470	-4.2464310032078	1.61796e-05	0.000104262	down	Contig369:-:225307-228188	Contig369:-:225307-228188	CSS0021470	-	-	228188	-	15.5552	18.3897	16.0603	444.048	213.678	296.242
CSS0021474	2.47972	7.88392e-10	3.90284e-08	up	Chr4:-:169480393-169484431	Chr4:-:169480393-169484431	CSS0021474	-	-	169484431	-	38.4514	37.2227	34.1619	6.08071	6.41174	6.38308
CSS0021477	-2.45129870121995	3.01735e-05	0.000174241	down	Contig985:+:72257-74128	Contig985:+:72257-74128	CSS0021477	-	-	74128	-	1.04164	0.40566	0.46006	4.22799	3.69649	4.06021
CSS0021484	2.80817	6.40786e-08	1.18127e-06	up	Chr9:+:50483607-50485021	Chr9:+:50483607-50485021	CSS0021484	-	-	50485021	-	21.8892	22.9863	22.9316	3.97929	3.0034	3.84107
CSS0021514	2.44725	0.0184958	0.0401807	up	Chr7:-:23438794-23442861	Chr7:-:23438794-23442861	CSS0021514	-	-	23442861	-	2.03121	12.0632	5.09725	0.5285	1.31399	1.83651
CSS0021516	-2.03612250066632	0.00472375	0.0125176	down	Chr4:-:186082167-186089097	Chr4:-:186082167-186089097	CSS0021516	-	-	186089097	-	0.86091	0.44703	1.09461	2.33955	4.50841	6.28477
CSS0021518	2.04066	1.20439e-06	1.23888e-05	up	Chr3:-:167618962-167622516	Chr3:-:167618962-167622516	CSS0021518	-	-	167622516	-	13.455	14.0846	12.7951	3.59736	3.83313	3.86199
CSS0021520	3.98902	0.000181075	0.00077851	up	Chr4:+:191643450-191645334	Chr4:+:191643450-191645334	CSS0021520	-	-	191645334	-	11.4831	8.43763	7.39441	0.18791	1.40158	1.0883
CSS0021527	3.86477	9.64583e-11	8.81816e-09	up	Contig816:+:29812-32600	Contig816:+:29812-32600	CSS0021527	-	-	32600	-	214.161	233.219	207.855	16.3995	13.3906	13.7307
CSS0021528	2.35655	0.00312964	0.00880789	up	Chr6:+:22056473-22057892	Chr6:+:22056473-22057892	CSS0021528	-	-	22057892	-	0.86858	1.07115	0.465	0.30133	0.16054	0.11634
CSS0021540	2.89514	7.2556e-05	0.000361113	up	Chr13:+:76112031-76112867	Chr13:+:76112031-76112867	CSS0021540	-	-	76112867	-	4.60277	4.11788	5.11969	0.43157	1.26459	0.62486
CSS0021572	-2.35739730871531	3.91791e-08	7.9301e-07	down	Chr5:-:174625748-174627202	Chr5:-:174625748-174627202	CSS0021572	-	-	174627202	-	61.419	42.4327	48.1614	222.552	271.96	220.563
CSS0021582	2.20962	3.22765e-10	2.04561e-08	up	Chr15:+:107517398-107517937	Chr15:+:107517398-107517937	CSS0021582	-	-	107517937	-	178.096	188.862	190.66	39.4613	36.8417	36.1317
CSS0021588	-3.4017695551596	0.0010161	0.00336831	down	Chr8:-:2834463-2834918	Chr8:-:2834463-2834918	CSS0021588	-	-	2834918	-	0	0	0	1.5611	0.55447	1.40642
CSS0021597	4.18327	2.27905e-05	0.00013824	up	Chr6:-:12786386-12787343	Chr6:-:12786386-12787343	CSS0021597	-	-	12787343	-	23.5502	36.3185	39.5251	2.28761	3.30809	0.94635
CSS0021612	-2.39187946614208	0.0112024	0.0261632	down	Contig1164:-:239354-239954	Contig1164:-:239354-239954	CSS0021612	-	-	239954	-	0.21487	0.83679	0	2.04994	1.98572	2.15862
CSS0021623	-2.46012393338888	0.0100644	0.0238704	down	Chr2:+:89292311-89293000	Chr2:+:89292311-89293000	CSS0021623	-	-	89293000	-	0.13541	0	0	0.82211	0.62571	0.40811
CSS0021642	2.13774	2.11788e-11	3.06782e-09	up	Chr14:+:34893426-34897815	Chr14:+:34893426-34897815	CSS0021642	-	-	34897815	-	135.396	141.411	144.893	28.2585	29.279	28.4505
CSS0021659	7.30325	4.96244e-08	9.53668e-07	up	Chr1:+:123483294-123489826	Chr1:+:123483294-123489826	CSS0021659	-	-	123489826	-	30.866	36.0222	35.7341	0.17346	0.18482	0.26789
CSS0021668	-2.38243002516965	1.1559e-12	4.44276e-10	down	Contig1007:+:730193-734262	Contig1007:+:730193-734262	CSS0021668	-	-	734262	-	177.793	190.68	188.546	1010.73	1005.76	1078.08
CSS0021675	5.43933	7.35058e-08	1.31698e-06	up	Chr11:+:5881695-5887396	Chr11:+:5881695-5887396	CSS0021675	-	-	5887396	-	19.7329	18.1084	19.7407	0.63601	0.36965	0.46881
CSS0021682	3.34804	0.000909116	0.00306454	up	Chr2:-:209975887-209976645	Chr2:-:209975887-209976645	CSS0021682	-	-	209976645	-	0.91763	1.48899	2.14924	0.26529	0	0
CSS0021690	-2.18591449627036	3.36247e-07	4.39836e-06	down	Chr11:+:54581668-54586591	Chr11:+:54581668-54586591	CSS0021690	-	-	54586591	-	1.25515	1.15217	1.2239	6.40711	6.19735	6.41273
CSS0021699	-3.41395518468061	0.00136401	0.0043232	down	Contig673:-:14196-17351	Contig673:-:14196-17351	CSS0021699	-	-	17351	-	0.05714	0	0	0.79294	0.42246	0.34443
CSS0021704	-2.9275610793101	1.08613e-08	2.83798e-07	down	Chr15:-:14130694-14137930	Chr15:-:14130694-14137930	CSS0021704	-	-	14137930	-	5.46207	6.6245	8.89773	46.8581	46.814	55.9699
CSS0021712	-2.55725705736523	0.0110814	0.0259317	down	Chr3:-:168856773-168862192	Chr3:-:168856773-168862192	CSS0021712	-	-	168862192	-	0	0	0.10398	0.35935	0.28718	0.93655
CSS0021714	-2.22387015961291	1.3215e-06	1.33401e-05	down	Chr7:+:48906670-48908515	Chr7:+:48906670-48908515	CSS0021714	-	-	48908515	-	12.3896	11.6969	5.93563	42.9006	44.9317	48.1839
CSS0021739	-2.47776851475521	0.0083021	0.0202165	down	Chr3:-:142673671-142682465	Chr3:-:142673671-142682465	CSS0021739	-	-	142682465	-	0.09811	0.09552	0	1.19128	0.54401	0.49282
CSS0021747	-2.44475601527645	0.019427	0.0419131	down	Chr7:+:170182437-170185164	Chr7:+:170182437-170185164	CSS0021747	-	-	170185164	-	0.17067	0.05539	0	0.83881	0.2103	0.68585
CSS0021769	-8.47891624281773	9.12808e-10	4.39735e-08	down	Chr11:-:34833386-34842381	Chr11:-:34833386-34842381	CSS0021769	-	-	34842381	-	0.2726	0.23223	0.17102	94.4233	91.637	89.9283
CSS0021796	-2.99679943174182	0.00213147	0.00633277	down	Chr12:-:135230939-135231316	Chr12:-:135230939-135231316	CSS0021796	-	-	135231316	-	0.20634	0	0	1.25274	1.14415	1.65837
CSS0021803	-2.65829985065513	0.000870437	0.00295365	down	Chr14:+:15038967-15039558	Chr14:+:15038967-15039558	CSS0021803	-	-	15039558	-	1.52938	0.18612	0.57569	6.30054	5.12344	5.18544
CSS0021830	-4.80087984453552	2.88267e-07	3.87664e-06	down	Chr1:+:191984294-191985602	Chr1:+:191984294-191985602	CSS0021830	-	-	191985602	-	1.04696	0.84943	0.35031	23.2303	23.2209	22.6133
CSS0021857	2.64132	0.0136997	0.0311037	up	Chr1:+:8156133-8162711	Chr1:+:8156133-8162711	CSS0021857	-	-	8162711	-	0.81248	0.23266	0.52772	0	0.26501	0.14404
CSS0021882	2.84865	0.00323184	0.00905771	up	Chr5:+:152572603-152576737	Chr5:+:152572603-152576737	CSS0021882	-	-	152576737	-	1.17512	1.71613	1.17957	0.50959	0	0.29513
CSS0021887	2.09743	2.36202e-05	0.00014245	up	Chr13:+:61447978-61449526	Chr13:+:61447978-61449526	CSS0021887	-	-	61449526	-	3.21838	3.56346	3.4206	0.98516	0.99141	0.95094
CSS0021907	-2.5037531432938	7.54835e-10	3.77365e-08	down	Chr5:-:179252450-179282164	Chr5:-:179252450-179282164	CSS0021907	-	-	179282164	-	5.4293	6.29099	6.75476	34.0561	32.6133	34.2239
CSS0021915	-3.18071635045139	3.13689e-06	2.68506e-05	down	Chr5:-:71843485-71861656	Chr5:-:71843485-71861656	CSS0021915	-	-	71861656	-	1.01826	1.52009	0.54513	10.9508	9.97472	10.0931
CSS0021923	-3.69323299435797	0.000357671	0.00138876	down	Contig328:-:625057-625812	Contig328:-:625057-625812	CSS0021923	-	-	625812	-	0	0.11351	0	1.41565	1.1852	1.17127
CSS0021944	-6.50316960380555	6.08816e-06	4.63517e-05	down	Chr7:-:160942994-160946501	Chr7:-:160942994-160946501	CSS0021944	-	-	160946501	-	0.05394	0.05252	0	7.48524	5.63293	5.25637
CSS0021949	-2.46201321606884	1.26503e-10	1.04915e-08	down	Chr6:-:10113903-10118699	Chr6:-:10113903-10118699	CSS0021949	-	-	10118699	-	14.9567	15.0153	14.873	81.9129	74.622	75.0344
CSS0021954	-4.5256959880984	0.000162467	0.000710384	down	Chr14:-:51454027-51455062	Chr14:-:51454027-51455062	CSS0021954	-	-	51455062	-	0.10358	0	0	1.52724	1.72306	3.22589
CSS0021992	-2.5623211940304	1.53604e-06	1.50633e-05	down	Chr4:-:123747625-123752280	Chr4:-:123747625-123752280	CSS0021992	-	-	123752280	-	0.6062	0.68856	0.70992	5.14077	4.69961	4.29682
CSS0022009	-2.10919739387368	1.21878e-11	2.13555e-09	down	Chr1:-:219777024-219781760	Chr1:-:219777024-219781760	CSS0022009	-	-	219781760	-	95.3313	104.431	107.544	402.619	399.292	389.896
CSS0022010	3.39675	9.25337e-07	9.99281e-06	up	Chr1:-:146256945-146263453	Chr1:-:146256945-146263453	CSS0022010	-	-	146263453	-	17.3591	23.0187	25.4672	2.45249	1.81474	2.68295
CSS0022012	-2.19668434584342	2.80923e-05	0.000163944	down	Chr2:+:81634385-81657466	Chr2:+:81634385-81657466	CSS0022012	-	-	81657466	-	1.89709	0.63585	1.12383	5.90705	5.94931	5.37382
CSS0022040	3.67285	3.37146e-05	0.000191168	up	Chr8:-:83967202-83972325	Chr8:-:83967202-83972325	CSS0022040	-	-	83972325	-	1.95886	2.01549	1.54174	0.19306	0.32914	0.06709
CSS0022041	3.61708	0.00297787	0.00843788	up	Chr10:-:103995505-103998337	Chr10:-:103995505-103998337	CSS0022041	-	-	103998337	-	6.13195	4.29841	2.83138	0	0.79335	1.60165
CSS0022047	7.17281	1.02329e-08	2.71952e-07	up	Chr6:-:37599811-37604715	Chr6:-:37599811-37604715	CSS0022047	-	-	37604715	-	145.515	151.877	169.275	1.06953	1.32957	0.92914
CSS0022054	4.76707	4.53159e-05	0.000244316	up	Chr14:-:16324737-16325363	Chr14:-:16324737-16325363	CSS0022054	-	-	16325363	-	1.24399	2.05894	0.99896	0	0	0
CSS0022064	-2.06192966686626	2.37344e-11	3.34011e-09	down	Chr12:-:117847846-117849267	Chr12:-:117847846-117849267	CSS0022064	-	-	117849267	-	45.3071	51.32	51.2598	186.151	184.766	181.016
CSS0022086	3.72946	0.000937895	0.00314819	up	Chr2:+:53557542-53560055	Chr2:+:53557542-53560055	CSS0022086	-	-	53560055	-	5.6215	1.71033	4.23209	0	0.32469	0.70593
CSS0022090	-2.05909670334839	0.00230005	0.00676114	down	Chr7:-:26860211-26863144	Chr7:-:26860211-26863144	CSS0022090	-	-	26863144	-	0.36027	0.64305	0.30136	2.13515	3.44038	1.68901
CSS0022093	-3.21163084868956	0.00150503	0.00469347	down	Chr3:+:11282035-11283312	Chr3:+:11282035-11283312	CSS0022093	-	-	11283312	-	0.21311	0.20748	0	2.40279	1.57555	1.28455
CSS0022098	3.7404	6.38416e-09	1.91166e-07	up	Chr7:-:61187750-61193977	Chr7:-:61187750-61193977	CSS0022098	-	-	61193977	-	34.4909	35.796	37.697	2.5814	2.91238	3.34186
CSS0022105	-6.61595807590521	2.27796e-10	1.58108e-08	down	Contig252:+:98009-100664	Contig252:+:98009-100664	CSS0022105	-	-	100664	-	11.364	7.87884	6.56769	835.369	913.669	931.472
CSS0022108	-2.575854107797	5.32405e-08	1.00692e-06	down	Chr14:+:24238529-24250996	Chr14:+:24238529-24250996	CSS0022108	-	-	24250996	-	2.31874	1.92128	1.88182	13.3926	12.9026	14.1252
CSS0022147	-2.8195048979904	0.000769373	0.00266011	down	Contig61:-:505879-509927	Contig61:-:505879-509927	CSS0022147	-	-	509927	-	0.09886	0.43311	0.19846	1.45756	2.23827	2.78076
CSS0022150	2.1183	0.0189111	0.0409534	up	Chr1:+:15311152-15313935	Chr1:+:15311152-15313935	CSS0022150	-	-	15313935	-	0.55025	0.80358	0.18411	0.23862	0.08475	0.09213
CSS0022159	-3.91836745148674	0.001194	0.00385855	down	Chr7:-:51748385-51748660	Chr7:-:51748385-51748660	CSS0022159	-	-	51748660	-	0.2826	0	0	1.71571	4.4398	6.24591
CSS0022168	3.176	2.86964e-10	1.88212e-08	up	Chr10:+:32566027-32567148	Chr10:+:32566027-32567148	CSS0022168	-	-	32567148	-	91.6069	83.5395	85.4833	10.0012	8.20763	9.92964
CSS0022212	-8.17924980151896	1.08818e-10	9.57718e-09	down	Chr11:-:115906019-115911249	Chr11:-:115906019-115911249	CSS0022212	-	-	115911249	-	1.01759	1.2384	0.81716	355.537	363.511	343.384
CSS0022222	-3.47656059945821	0.00123338	0.00396681	down	Chr15:+:35300415-35302107	Chr15:+:35300415-35302107	CSS0022222	-	-	35302107	-	0	0.27073	0	1.44701	1.92731	1.1174
CSS0022223	-2.33865503694607	6.34309e-08	1.17296e-06	down	Chr3:+:56430143-56432431	Chr3:+:56430143-56432431	CSS0022223	-	-	56432431	-	3.95273	3.08532	2.83896	16.8159	15.4303	18.7593
CSS0022252	-2.61302929283846	1.84123e-06	1.7416e-05	down	Contig1:-:9317-12450	Contig1:-:9317-12450	CSS0022252	-	-	12450	-	0.85683	1.01669	0.53755	5.34123	4.9737	6.32135
CSS0022260	2.07806	5.55081e-09	1.70458e-07	up	Chr12:-:77553757-77563704	Chr12:-:77553757-77563704	CSS0022260	-	-	77563704	-	55.6882	63.943	68.6162	13.4632	13.5092	14.0562
CSS0022300	2.48192	0.00174973	0.00534611	up	Chr5:+:7127798-7133543	Chr5:+:7127798-7133543	CSS0022300	-	-	7133543	-	3.80199	1.49559	1.46488	0.59954	0.42589	0.30865
CSS0022309	-4.00612543650929	0.000485194	0.00179481	down	Contig827:+:331867-332748	Contig827:+:331867-332748	CSS0022309	-	-	332748	-	0	0.65384	0.1926	4.41001	3.81243	3.37334
CSS0022321	-3.99868211996555	0.000189326	0.000808152	down	Chr1:+:33969566-33971744	Chr1:+:33969566-33971744	CSS0022321	-	-	33971744	-	0	0	0	0.74749	1.46021	1.58736
CSS0022323	6.30064	6.62042e-07	7.61168e-06	up	Chr10:+:160890618-160891140	Chr10:+:160890618-160891140	CSS0022323	-	-	160891140	-	130.864	162.424	147.018	2.25493	0.80091	3.91789
CSS0022325	-2.4269410385582	3.6597e-08	7.48376e-07	down	Contig135:-:344885-352294	Contig135:-:344885-352294	CSS0022325	-	-	352294	-	6.62957	8.41892	7.40695	35.0989	42.7801	41.4086
CSS0022333	-2.96434037896765	0.00156975	0.00486353	down	Chr8:-:122976428-122979490	Chr8:-:122976428-122979490	CSS0022333	-	-	122979490	-	0.2549	0.12408	0	1.5475	1.41336	1.53643
CSS0022339	3.78548	7.70232e-06	5.61533e-05	up	Chr6:+:119366398-119367366	Chr6:+:119366398-119367366	CSS0022339	-	-	119367366	-	13.201	9.40416	8.16065	0.90756	0.96704	0.64692
CSS0022366	4.0162	1.64779e-05	0.000105765	up	Chr6:+:46248311-46249563	Chr6:+:46248311-46249563	CSS0022366	-	-	46249563	-	2.44922	3.97424	3.46711	0.27233	0.17411	0.25236
CSS0022384	2.53701	9.41184e-07	1.0115e-05	up	Chr4:+:47336099-47337515	Chr4:+:47336099-47337515	CSS0022384	-	-	47337515	-	8.2284	8.06674	8.03013	1.53633	2.00666	1.32031
CSS0022401	2.0719	1.65321e-06	1.5993e-05	up	Contig1132:+:344261-352617	Contig1132:+:344261-352617	CSS0022401	-	-	352617	-	24.9698	22.8902	28.0789	7.36759	7.37468	4.74112
CSS0022417	-3.8129565880012	9.30598e-07	1.00294e-05	down	Chr7:+:169535938-169541500	Chr7:+:169535938-169541500	CSS0022417	-	-	169541500	-	0.24579	0.34566	0.21931	4.80831	3.91199	4.96595
CSS0022423	-2.00369895721222	9.99144e-05	0.000471415	down	Chr5:-:28958752-28959878	Chr5:-:28958752-28959878	CSS0022423	-	-	28959878	-	2.85858	1.45781	1.63966	10.8614	8.55417	9.98276
CSS0022431	2.90589	0.000815056	0.00279357	up	Chr5:+:107629308-107631031	Chr5:+:107629308-107631031	CSS0022431	-	-	107631031	-	1.74884	2.27021	4.09609	0.60671	0.43098	0.23425
CSS0022446	-2.22878499927035	0.0173207	0.0380395	down	Contig766:-:252504-253997	Contig766:-:252504-253997	CSS0022446	-	-	253997	-	0.21195	0.06878	0	0.55148	0.7182	0.35488
CSS0022449	3.40484	9.23939e-11	8.61167e-09	up	Chr4:-:5085616-5089280	Chr4:-:5085616-5089280	CSS0022449	-	-	5089280	-	94.2943	98.3308	108.258	8.70493	9.44658	8.63201
CSS0022459	2.25113	3.64792e-09	1.2466e-07	up	Chr7:+:71964659-71969265	Chr7:+:71964659-71969265	CSS0022459	-	-	71969265	-	44.086	41.0444	46.1219	9.285	8.97178	8.88456
CSS0022476	3.06903	8.1345e-14	7.65178e-11	up	Chr7:-:43386826-43389680	Chr7:-:43386826-43389680	CSS0022476	-	-	43389680	-	2232.06	2273.59	2273.77	321.45	318.192	310.746
CSS0022490	2.25019	7.17904e-10	3.65323e-08	up	Contig1015:-:218593-230385	Contig1015:-:218593-230385	CSS0022490	-	-	230385	-	78.4553	69.5694	74.8414	15.2067	14.4252	12.3468
CSS0022519	3.2819	0.00206578	0.00616424	up	Chr11:+:62738862-62739347	Chr11:+:62738862-62739347	CSS0022519	-	-	62739347	-	1.76539	0.78126	0.64439	0.27839	0	0
CSS0022546	-7.01063013838414	4.11687e-07	5.16524e-06	down	Chr13:+:104766489-104768883	Chr13:+:104766489-104768883	CSS0022546	-	-	104768883	-	0	0	0	14.8351	16.6504	14.4343
CSS0022547	-3.37489574825258	7.44011e-06	5.46991e-05	down	Chr2:+:96407242-96410013	Chr2:+:96407242-96410013	CSS0022547	-	-	96410013	-	1.01627	0.41226	0.59507	9.32821	8.45255	7.57204
CSS0022559	2.82595	0.000105151	0.00049203	up	Chr2:+:151216913-151228398	Chr2:+:151216913-151228398	CSS0022559	-	-	151228398	-	38.8813	21.948	16.9518	4.01936	3.91984	3.31423
CSS0022566	-2.41193267352311	2.08362e-07	3.00804e-06	down	Chr8:-:4210758-4218871	Chr8:-:4210758-4218871	CSS0022566	-	-	4218871	-	0.92525	1.26114	0.92875	6.25923	6.30606	5.69326
CSS0022572	3.22507	0.00172695	0.00528554	up	Chr14:+:106763002-106764302	Chr14:+:106763002-106764302	CSS0022572	-	-	106764302	-	3.07888	3.16411	2.40376	0	0.79037	0.85919
CSS0022578	3.84882	1.53615e-05	9.97631e-05	up	Chr13:+:50294848-50298105	Chr13:+:50294848-50298105	CSS0022578	-	-	50298105	-	1.2105	1.15291	1.0566	0.04565	0.09728	0.15862
CSS0022579	2.06794	3.15402e-05	0.000180587	up	Chr10:+:164281064-164283139	Chr10:+:164281064-164283139	CSS0022579	-	-	164283139	-	2.73678	2.62288	2.27498	0.66758	0.67181	0.94511
CSS0022586	4.93632	1.43412e-07	2.23593e-06	up	Chr11:-:38420902-38423381	Chr11:-:38420902-38423381	CSS0022586	-	-	38423381	-	31.4344	29.6032	32.5855	1.52877	0.95023	0.8854
CSS0022587	-2.42245237350918	0.01165	0.0269987	down	Chr3:+:34338662-34339035	Chr3:+:34338662-34339035	CSS0022587	-	-	34339035	-	0	0.32042	0	0.8563	1.21657	2.31437
CSS0022597	2.67228	6.56513e-05	0.000332441	up	Chr6:+:36224208-36226803	Chr6:+:36224208-36226803	CSS0022597	-	-	36226803	-	3.40734	2.59619	3.49459	0.38546	0.75299	0.74414
CSS0022602	3.71714	1.31784e-11	2.23856e-09	up	Chr11:+:86895723-86908417	Chr11:+:86895723-86908417	CSS0022602	-	-	86908417	-	62.8917	56.1922	61.8663	4.51896	4.21728	4.33857
CSS0022607	-2.79462309855068	1.08374e-05	7.44266e-05	down	Chr5:-:53502492-53504517	Chr5:-:53502492-53504517	CSS0022607	-	-	53504517	-	1.71049	2.66451	2.74715	22.2526	16.2816	22.167
CSS0022624	2.02233	2.31115e-08	5.15038e-07	up	Chr10:-:15170639-15175178	Chr10:-:15170639-15175178	CSS0022624	-	-	15175178	-	42.1717	44.5235	41.7101	11.5431	10.5834	9.17284
CSS0022644	2.03582	0.0016013	0.0049527	up	Chr11:+:83408412-83409550	Chr11:+:83408412-83409550	CSS0022644	-	-	83409550	-	1.66396	2.22753	2.81858	0.36079	0.86498	0.83582
CSS0022646	-2.77569068756087	1.35507e-05	8.98812e-05	down	Chr14:-:1746054-1748648	Chr14:-:1746054-1748648	CSS0022646	-	-	1748648	-	0.92256	0.57158	0.50512	5.96465	5.503	5.98216
CSS0022651	-2.06709382519485	1.2042e-06	1.23888e-05	down	Chr2:-:203878439-203887725	Chr2:-:203878439-203887725	CSS0022651	-	-	203887725	-	1.41253	1.37523	1.32927	6.58485	6.24135	7.31694
CSS0022658	-4.78833655601172	0.000119828	0.000548856	down	Chr13:+:122493876-122495386	Chr13:+:122493876-122495386	CSS0022658	-	-	122495386	-	0	0.25569	0.13181	3.75822	6.55286	6.99152
CSS0022660	-2.30014383586076	1.47286e-08	3.56689e-07	down	Chr3:-:182480935-182490448	Chr3:-:182480935-182490448	CSS0022660	-	-	182490448	-	15.0418	19.3968	15.8987	72.486	82.392	84.7625
CSS0022697	-4.44944403595429	4.13105e-05	0.00022589	down	Chr3:+:182882524-182887342	Chr3:+:182882524-182887342	CSS0022697	-	-	182887342	-	0	0	0	1.19649	0.9807	1.59914
CSS0022699	-2.28659289519307	0.000125005	0.000567703	down	Contig302:-:147973-150482	Contig302:-:147973-150482	CSS0022699	-	-	150482	-	0.81248	0.67802	1.51461	6.14066	5.57774	6.76303
CSS0022700	3.32272	0.00233424	0.00684363	up	Chr15:-:115192377-115197002	Chr15:-:115192377-115197002	CSS0022700	-	-	115197002	-	0.77998	1.13908	1.3049	0.45099	0	0
CSS0022716	-2.34474921372075	0.0145269	0.0327198	down	Chr1:+:168144603-168147814	Chr1:+:168144603-168147814	CSS0022716	-	-	168147814	-	0.17972	0	0.12027	0.3637	0.66435	0.78237
CSS0022717	4.19384	4.12729e-09	1.35225e-07	up	Chr7:+:157434689-157437160	Chr7:+:157434689-157437160	CSS0022717	-	-	157437160	-	37.3648	40.8825	34.8309	1.9627	1.95192	2.6776
CSS0022728	-3.08795855045905	0.00255057	0.00738483	down	Contig644:-:243149-252347	Contig644:-:243149-252347	CSS0022728	-	-	252347	-	0	0	0.13593	0.5285	0.438	0.68019
CSS0022754	3.31425	0.000637605	0.00226463	up	Contig574:-:412013-412737	Contig574:-:412013-412737	CSS0022754	-	-	412737	-	1.18179	1.15059	1.7794	0	0.27304	0
CSS0022755	3.04133	8.23443e-06	5.93068e-05	up	Chr10:-:34380010-34382395	Chr10:-:34380010-34382395	CSS0022755	-	-	34382395	-	5.85903	8.37821	6.37132	0.63519	1.12804	1.28757
CSS0022767	2.08165	1.03864e-05	7.19498e-05	up	Chr11:-:99505421-99523914	Chr11:-:99505421-99523914	CSS0022767	-	-	99523914	-	11.5151	15.3005	14.0304	4.83648	3.41333	2.6192
CSS0022771	2.0009	0.0416869	0.0806504	up	Chr4:-:57150241-57150483	Chr4:-:57150241-57150483	CSS0022771	-	-	57150483	-	0.96294	0.93751	0.96659	1.11355	0	0
CSS0022779	-3.192692718648	8.73192e-05	0.000421887	down	Chr2:-:125122282-125150119	Chr2:-:125122282-125150119	CSS0022779	-	-	125150119	-	0.39737	0.49741	0.11396	3.10176	3.98704	3.82094
CSS0022797	-2.87288071430328	7.44513e-06	5.47111e-05	down	Chr6:+:20004675-20011814	Chr6:+:20004675-20011814	CSS0022797	-	-	20011814	-	1.30405	1.66636	1.30899	11.2393	10.9214	16.1301
CSS0022800	-4.35247148611699	4.3065e-05	0.000234281	down	Chr4:+:111409434-111410553	Chr4:+:111409434-111410553	CSS0022800	-	-	111410553	-	0	0	0	2.38326	2.53946	1.91117
CSS0022803	5.1271	6.15612e-05	0.000314673	up	Chr6:-:12650831-12664315	Chr6:-:12650831-12664315	CSS0022803	-	-	12664315	-	10.3759	8.70856	10.4152	1.13781	0	0.47925
CSS0022809	4.90464	9.32457e-05	0.000445418	up	Contig783:+:197667-198811	Contig783:+:197667-198811	CSS0022809	-	-	198811	-	2.37297	2.5112	1.03563	0.08948	0.09535	0
CSS0022816	-2.688719514106	0.000353427	0.00137512	down	Chr2:+:203997129-204002527	Chr2:+:203997129-204002527	CSS0022816	-	-	204002527	-	0.10176	0.14861	0.20429	1.50034	1.03444	1.78899
CSS0022847	-4.39294555931223	0.000170209	0.0007396	down	Chr2:-:33143544-33145541	Chr2:-:33143544-33145541	CSS0022847	-	-	33145541	-	0.35779	0.11611	0	5.17186	4.51887	2.99533
CSS0022858	-2.14990815738114	0.0482503	0.0914964	down	Chr9:-:18245902-18247853	Chr9:-:18245902-18247853	CSS0022858	-	-	18247853	-	0.11353	0	1.02568	1.28009	1.78368	0.68435
CSS0022861	-2.72647087089547	0.000557476	0.00202249	down	Chr8:-:156122428-156123918	Chr8:-:156122428-156123918	CSS0022861	-	-	156123918	-	0.14772	0.86294	0.29657	4.09987	3.41295	3.56172
CSS0022866	-2.66044195525429	9.65782e-10	4.5785e-08	down	Chr15:+:21168653-21170891	Chr15:+:21168653-21170891	CSS0022866	-	-	21170891	-	103.46	125.517	127.43	659.995	762.407	619.117
CSS0022869	-3.15277382082392	3.64951e-08	7.47392e-07	down	Chr10:-:929453-932864	Chr10:-:929453-932864	CSS0022869	-	-	932864	-	1.57914	2.47089	2.4343	19.859	20.5873	21.8699
CSS0022874	-2.45003508315079	0.00137207	0.00434291	down	Chr6:-:156143874-156151263	Chr6:-:156143874-156151263	CSS0022874	-	-	156151263	-	0.26989	0.26276	1.17395	4.21336	2.993	2.8921
CSS0022875	2.28881	1.32828e-07	2.1102e-06	up	Contig668:+:16881-17444	Contig668:+:16881-17444	CSS0022875	-	-	17444	-	82.7588	92.1603	100.9	16.3562	23.3503	18.5778
CSS0022883	3.43129	0.00225775	0.00665758	up	Chr1:+:209129781-209135558	Chr1:+:209129781-209135558	CSS0022883	-	-	209135558	-	45.9129	12.0402	38.2183	2.91367	2.83467	2.29889
CSS0022908	-2.20565412074051	2.95724e-11	3.97393e-09	down	Chr3:-:72358328-72360519	Chr3:-:72358328-72360519	CSS0022908	-	-	72360519	-	130.235	158.437	151.654	660.942	685.946	637.135
CSS0022934	-2.19606255625715	7.1123e-07	8.09131e-06	down	Chr14:+:10317814-10321703	Chr14:+:10317814-10321703	CSS0022934	-	-	10321703	-	1.48955	2.40604	2.27677	9.27809	10.1052	11.0191
CSS0022951	-2.0012332733901	0.00203615	0.00609669	down	Chr15:+:8140607-8144162	Chr15:+:8140607-8144162	CSS0022951	-	-	8144162	-	0.15007	0.07305	0.11298	0.55316	0.62408	0.79149
CSS0022983	2.72138	8.46592e-05	0.000411272	up	Chr14:+:24734504-24738741	Chr14:+:24734504-24738741	CSS0022983	-	-	24738741	-	1.9024	2.46955	2.86441	0.49498	0.46882	0.31853
CSS0022991	-2.82639397188583	5.34641e-05	0.000279438	down	Chr1:-:172926043-172934205	Chr1:-:172926043-172934205	CSS0022991	-	-	172934205	-	0.14207	0.66855	0.33276	2.77245	2.6478	3.02108
CSS0023000	2.03125	0.00136902	0.00433596	up	Chr12:-:153304240-153304467	Chr12:-:153304240-153304467	CSS0023000	-	-	153304467	-	9.92084	6.99435	6.52448	2.96701	1.26459	3.09307
CSS0023009	2.0757	1.45345e-07	2.25787e-06	up	Chr12:-:2304402-2309711	Chr12:-:2304402-2309711	CSS0023009	-	-	2309711	-	27.6346	32.8749	27.3289	6.94915	7.85794	7.0637
CSS0023011	-2.53331302204045	0.0208644	0.0445971	down	Chr5:+:162592788-162593798	Chr5:+:162592788-162593798	CSS0023011	-	-	162593798	-	0	0.15022	0.9293	1.33824	0.99816	1.86013
CSS0023066	-2.95073974515355	0.00167839	0.00515146	down	Chr3:+:163146483-163165630	Chr3:+:163146483-163165630	CSS0023066	-	-	163165630	-	0.15339	0	0.07699	0.93124	0.9214	0.84753
CSS0023101	2.47576	2.2699e-10	1.57855e-08	up	Chr9:-:1383771-1389181	Chr9:-:1383771-1389181	CSS0023101	-	-	1389181	-	104.345	101.996	97.9021	18.7509	15.6755	16.9705
CSS0023111	3.32393	4.62356e-05	0.000248637	up	Chr12:+:113606569-113607525	Chr12:+:113606569-113607525	CSS0023111	-	-	113607525	-	1.94554	2.06636	1.6866	0.23009	0.24518	0.17768
CSS0023137	2.20819	0.0343409	0.0683392	up	Chr8:-:334966-338401	Chr8:-:334966-338401	CSS0023137	-	-	338401	-	3.24993	25.3129	5.70892	2.42718	1.41827	2.44868
CSS0023142	-2.23774013048464	0.00500748	0.0131642	down	Chr14:-:7130877-7144203	Chr14:-:7130877-7144203	CSS0023142	-	-	7144203	-	0.67825	0.44022	1.81551	6.47067	3.34291	8.17647
CSS0023165	2.9574	0.00703029	0.0175304	up	Chr2:-:210180677-210181304	Chr2:-:210180677-210181304	CSS0023165	-	-	210181304	-	1.33331	0.64905	0.16729	0.14455	0	0
CSS0023191	-2.44058811755104	6.28531e-05	0.000320223	down	Chr7:-:115174965-115179411	Chr7:-:115174965-115179411	CSS0023191	-	-	115179411	-	0.99998	0.48679	0.55765	5.05914	3.64515	4.96713
CSS0023236	2.90199	0.000603155	0.00216052	up	Chr9:+:1343626-1346032	Chr9:+:1343626-1346032	CSS0023236	-	-	1346032	-	0.77167	0.98246	0.7746	0.20593	0.16457	0.05963
CSS0023289	-3.06912960990304	0.000154026	0.000679122	down	Chr10:+:12161400-12162677	Chr10:+:12161400-12162677	CSS0023289	-	-	12162677	-	0.33476	0.54319	0.33602	4.74213	3.50611	6.38969
CSS0023294	-3.17277671018274	0.00229385	0.00674899	down	Chr11:+:112982193-112989903	Chr11:+:112982193-112989903	CSS0023294	-	-	112989903	-	0	0.03999	0.08246	0.60559	0.83507	0.3301
CSS0023336	-3.12353328696605	0.00106698	0.00350868	down	Chr7:-:42222932-42224233	Chr7:-:42222932-42224233	CSS0023336	-	-	42224233	-	0.4171	0.54145	0.13956	6.14981	5.26799	2.51415
CSS0023368	-3.03699707501843	0.000972126	0.0032436	down	Chr6:-:177405377-177405688	Chr6:-:177405377-177405688	CSS0023368	-	-	177405688	-	0	0	0	0.86728	1.15515	1.00459
CSS0023369	2.30178	0.0109196	0.0256015	up	Chr4:+:3712390-3713022	Chr4:+:3712390-3713022	CSS0023369	-	-	3713022	-	1.11826	2.17745	1.12249	0.12123	0.90425	0.42128
CSS0023380	-3.73217494039281	7.16384e-10	3.65295e-08	down	Chr10:+:108253840-108261067	Chr10:+:108253840-108261067	CSS0023380	-	-	108261067	-	0.89785	1.09733	0.95878	13.6356	13.1699	14.4126
CSS0023381	3.81997	0.000229432	0.000949416	up	Contig162:-:44415-44837	Contig162:-:44415-44837	CSS0023381	-	-	44837	-	2.07996	3.03755	4.17567	0.30066	0	0.34826
CSS0023415	5.65917	2.78055e-07	3.76623e-06	up	Chr11:-:34118567-34127389	Chr11:-:34118567-34127389	CSS0023415	-	-	34127389	-	4.98126	4.00485	4.80781	0.05865	0.09373	0.16983
CSS0023443	-2.16561173126554	7.50667e-11	7.41232e-09	down	Chr2:-:88430400-88436418	Chr2:-:88430400-88436418	CSS0023443	-	-	88436418	-	29.8383	31.4287	28.7252	124.475	125.619	124.724
CSS0023461	-2.25534965014137	0.000421184	0.00159247	down	Chr6:+:60275028-60275876	Chr6:+:60275028-60275876	CSS0023461	-	-	60275876	-	2.42482	1.04924	0.67611	7.94483	6.34915	8.79665
CSS0023468	2.95189	0.00221583	0.00654746	up	Chr7:+:137131273-137134836	Chr7:+:137131273-137134836	CSS0023468	-	-	137134836	-	0.46893	0.86236	0.2615	0.09038	0.04815	0.10469
CSS0023476	-3.69009874344603	1.1869e-07	1.92557e-06	down	Chr4:+:194021460-194024992	Chr4:+:194021460-194024992	CSS0023476	-	-	194024992	-	1.84512	1.30647	2.44142	27.932	23.8722	28.1414
CSS0023496	2.62406	1.54108e-05	0.000100029	up	Chr4:-:24983089-24989385	Chr4:-:24983089-24989385	CSS0023496	-	-	24989385	-	3.23309	4.00022	3.85384	0.81785	0.68471	0.67667
CSS0023503	2.25386	3.97982e-09	1.31843e-07	up	Chr10:+:130812883-130819946	Chr10:+:130812883-130819946	CSS0023503	-	-	130819946	-	69.1636	60.3741	62.9222	13.0625	12.9078	13.1019
CSS0023510	2.23534	0.00147045	0.00460216	up	Chr6:-:19216683-19219872	Chr6:-:19216683-19219872	CSS0023510	-	-	19219872	-	1.49997	2.33657	1.7064	0.43364	0.27724	0.90413
CSS0023571	2.79339	0.000203808	0.000860147	up	Contig1277:+:52608-54409	Contig1277:+:52608-54409	CSS0023571	-	-	54409	-	3.01186	2.32861	2.26745	0.19207	0.49119	0.97892
CSS0023583	2.04329	5.54929e-09	1.70458e-07	up	Chr8:-:50888585-50899372	Chr8:-:50888585-50899372	CSS0023583	-	-	50899372	-	33.5404	33.3122	36.6049	8.44378	7.85304	8.31068
CSS0023624	2.74564	0.000552485	0.0020086	up	Chr4:+:111923867-111928548	Chr4:+:111923867-111928548	CSS0023624	-	-	111928548	-	1.56806	1.96987	3.148	0.21935	0.74793	0.35571
CSS0023656	3.42112	7.94746e-12	1.69223e-09	up	Chr7:-:54505207-54507188	Chr7:-:54505207-54507188	CSS0023656	-	-	54507188	-	171.836	175.477	168.231	14.4315	15.4513	16.3145
CSS0023672	-2.41239573809179	4.12061e-07	5.16812e-06	down	Chr5:-:179128746-179135116	Chr5:-:179128746-179135116	CSS0023672	-	-	179135116	-	6.15041	3.81054	3.92872	27.5602	24.1133	28.1789
CSS0023681	-2.70763892100199	0.00440827	0.0118121	down	Contig1051:+:133742-135595	Contig1051:+:133742-135595	CSS0023681	-	-	135595	-	0	0.16653	0.08585	0.66758	0.71133	1.28878
CSS0023683	5.32229	5.80854e-10	3.11284e-08	up	Chr8:+:60785472-60786866	Chr8:+:60785472-60786866	CSS0023683	-	-	60786866	-	68.1226	65.9966	65.2111	1.68974	2.04883	1.55231
CSS0023686	-2.81545700473785	1.57065e-12	5.34695e-10	down	Chr11:-:56241907-56256309	Chr11:-:56241907-56256309	CSS0023686	-	-	56256309	-	28.8415	26.3718	31.1696	187.211	190.466	183.751
CSS0023689	-3.91817301942272	3.40067e-05	0.00019255	down	Chr3:-:122098083-122102213	Chr3:-:122098083-122102213	CSS0023689	-	-	122102213	-	0.27807	0.13536	0.20934	3.61753	3.98311	6.00604
CSS0023700	-2.98558108336717	0.00430652	0.0115785	down	Chr1:-:13852512-13855256	Chr1:-:13852512-13855256	CSS0023700	-	-	13855256	-	0	0	0.18775	0.48668	1.03714	0.65768
CSS0023709	2.25116	0.00064019	0.00227282	up	Chr7:+:14716462-14716701	Chr7:+:14716462-14716701	CSS0023709	-	-	14716701	-	5.57131	5.7858	6.33807	1.9328	1.71623	1.1194
CSS0023741	2.04821	0.0243754	0.0509263	up	Chr5:+:107573455-107574004	Chr5:+:107573455-107574004	CSS0023741	-	-	107574004	-	3.46659	4.38757	1.39189	0.30066	1.60181	1.39303
CSS0023749	-2.25607070377347	1.7951e-05	0.000113367	down	Chr9:+:47687627-47689693	Chr9:+:47687627-47689693	CSS0023749	-	-	47689693	-	2.54594	1.2018	2.4007	11.1074	12.0492	9.76566
CSS0023779	4.15284	0.000214406	0.000897312	up	Chr9:+:64280957-64281439	Chr9:+:64280957-64281439	CSS0023779	-	-	64281439	-	3.71421	2.0439	2.26938	0.42017	0.14924	0
CSS0023784	-3.40720130169399	0.00125045	0.00401185	down	Chr3:-:171895179-171898961	Chr3:-:171895179-171898961	CSS0023784	-	-	171898961	-	0.22543	0.07316	0	1.01016	0.90275	0.94362
CSS0023796	-3.73028492461926	0.000114077	0.000526764	down	Chr6:-:58345510-58349087	Chr6:-:58345510-58349087	CSS0023796	-	-	58349087	-	1.02181	0.11054	0.11396	5.71117	5.35103	5.47478
CSS0023831	-4.10873247960823	0.000598467	0.00214673	down	Chr6:+:166372109-166372469	Chr6:+:166372109-166372469	CSS0023831	-	-	166372469	-	0	0	0	1.70828	6.55286	4.35321
CSS0023836	2.45977	0.00521963	0.0136361	up	Chr4:+:63409587-63411653	Chr4:+:63409587-63411653	CSS0023836	-	-	63411653	-	0.51484	0.75187	0.51679	0	0.23789	0
CSS0023837	2.22096	0.00023025	0.000951919	up	Contig514:-:555041-561487	Contig514:-:555041-561487	CSS0023837	-	-	561487	-	4.26446	5.49115	3.72827	1.19308	0.8899	1.52017
CSS0023870	-2.47546894504487	0.0142568	0.032209	down	Chr6:-:160897011-160897208	Chr6:-:160897011-160897208	CSS0023870	-	-	160897208	-	0.78786	0	0.39542	5.4665	1.45619	3.95747
CSS0023873	-2.04661043946223	0.0223593	0.0473312	down	Chr10:-:9381643-9381840	Chr10:-:9381643-9381840	CSS0023873	-	-	9381840	-	0	0.38353	0	1.02497	1.09214	1.58299
CSS0023875	2.81301	0.00183677	0.00557582	up	Chr7:+:11432268-11436710	Chr7:+:11432268-11436710	CSS0023875	-	-	11436710	-	0.46153	0.59912	0.72065	0.04448	0.09478	0.25759
CSS0023892	-2.10687538028934	9.15974e-07	9.91565e-06	down	Chr1:+:122977894-122991299	Chr1:+:122977894-122991299	CSS0023892	-	-	122991299	-	4.06019	4.36907	4.71908	17.5452	22.2498	22.4697
CSS0023923	2.61112	1.93079e-06	1.80765e-05	up	Chr14:+:56197895-56201192	Chr14:+:56197895-56201192	CSS0023923	-	-	56201192	-	292.313	420.032	433.267	40.1575	58.297	76.4847
CSS0023927	-2.28869657566005	2.78844e-05	0.000162944	down	Chr7:-:139627585-139627875	Chr7:-:139627585-139627875	CSS0023927	-	-	139627875	-	7.96757	8.16544	21.8886	64.3746	63.5557	63.6131
CSS0023968	-3.30373464832501	8.47836e-14	7.77074e-11	down	Chr8:-:126229044-126232755	Chr8:-:126229044-126232755	CSS0023968	-	-	126232755	-	36.8864	39.7843	41.5671	379.07	381.127	373.361
CSS0023976	-2.24779644330312	3.4724e-07	4.50204e-06	down	Chr10:+:161845868-161848875	Chr10:+:161845868-161848875	CSS0023976	-	-	161848875	-	1.47352	1.56213	1.11754	7.0147	7.29288	7.73051
CSS0023979	4.13785	0.0148784	0.0333875	up	Chr2:+:79982492-79989675	Chr2:+:79982492-79989675	CSS0023979	-	-	79989675	-	2.0382	0.72599	0.0998	0	0	0.09988
CSS0023980	3.75949	0.00899583	0.0216726	up	Contig700:+:176129-187424	Contig700:+:176129-187424	CSS0023980	-	-	187424	-	0.42276	3.22413	1.76815	0.36666	0.06511	0.07078
CSS0023996	3.92954	0.000104819	0.000490733	up	Chr3:-:26394849-26395337	Chr3:-:26394849-26395337	CSS0023996	-	-	26395337	-	1.24797	1.21502	1.2527	0	0	0
CSS0024005	4.41028	3.58415e-06	3.006e-05	up	Chr3:-:28251462-28255326	Chr3:-:28251462-28255326	CSS0024005	-	-	28255326	-	7.58614	6.27621	7.72212	0.5869	0.55954	0.14312
CSS0024040	4.3305	0.0013027	0.0041516	up	Chr7:+:68888165-68888476	Chr7:+:68888165-68888476	CSS0024040	-	-	68888476	-	0.99998	6.08483	2.25847	0.21682	0	0
CSS0024061	-2.65756092924338	0.0247203	0.0515506	down	Chr14:-:105901413-105902134	Chr14:-:105901413-105902134	CSS0024061	-	-	105902134	-	1.78078	1.73376	0	8.03126	11.849	2.86239
CSS0024090	-2.07890953072305	0.0236027	0.049599	down	Chr7:+:126426494-126427589	Chr7:+:126426494-126427589	CSS0024090	-	-	126427589	-	0	0.19176	0.39542	1.1958	0.7281	1.97873
CSS0024096	-2.80557319796227	3.09788e-06	2.65612e-05	down	Contig965:+:361811-365136	Contig965:+:361811-365136	CSS0024096	-	-	365136	-	22.3793	12.8166	8.58919	91.3389	108.883	117.371
CSS0024110	2.47831	2.93546e-09	1.0584e-07	up	Chr5:-:190311632-190313861	Chr5:-:190311632-190313861	CSS0024110	-	-	190313861	-	99.0391	111.298	113.27	18.8298	17.3392	20.8685
CSS0024116	2.32375	2.13238e-09	8.34851e-08	up	Chr8:-:159722654-159729862	Chr8:-:159722654-159729862	CSS0024116	-	-	159729862	-	42.578	42.6322	39.2525	8.62716	7.58753	7.87808
CSS0024160	-4.06281347308548	0.000145622	0.000648308	down	Chr9:-:6249785-6250805	Chr9:-:6249785-6250805	CSS0024160	-	-	6250805	-	0	0.14632	0	2.08548	2.22217	1.96272
CSS0024168	-2.33947820679769	0.00240434	0.00701405	down	Chr7:+:78162939-78164047	Chr7:+:78162939-78164047	CSS0024168	-	-	78164047	-	0.37499	0.36509	0.25094	2.71025	1.5017	3.7672
CSS0024173	4.97947	1.3444e-05	8.92564e-05	up	Chr14:-:61322553-61323218	Chr14:-:61322553-61323218	CSS0024173	-	-	61323218	-	2.09673	2.58572	1.82405	0	0.12918	0
CSS0024184	-2.58467103426683	1.89869e-08	4.39565e-07	down	Chr3:-:41004604-41014517	Chr3:-:41004604-41014517	CSS0024184	-	-	41014517	-	6.51927	9.0673	9.66012	47.2525	53.1467	49.5876
CSS0024186	-2.88044305210986	0.000120628	0.000552024	down	Chr12:+:155327646-155340384	Chr12:+:155327646-155340384	CSS0024186	-	-	155340384	-	0.91518	0.72901	0.58459	9.41659	5.38209	5.14027
CSS0024211	-4.39562069696006	1.18588e-08	3.0278e-07	down	Chr14:+:55864130-55875913	Chr14:+:55864130-55875913	CSS0024211	-	-	55875913	-	1.59997	0.74641	1.00377	23.4166	22.7642	25.6505
CSS0024228	2.49167	1.6526e-07	2.50732e-06	up	Chr6:+:5423857-5424437	Chr6:+:5423857-5424437	CSS0024228	-	-	5424437	-	76.6005	76.7552	94.0086	17.4575	14.7263	15.4469
CSS0024231	-6.48344914385813	4.59278e-10	2.61832e-08	down	Chr7:-:58506939-58508100	Chr7:-:58506939-58508100	CSS0024231	-	-	58508100	-	2.01472	2.89557	1.34823	194.456	193.813	200.473
CSS0024233	2.55366	1.16718e-09	5.30125e-08	up	Chr5:+:179473095-179474959	Chr5:+:179473095-179474959	CSS0024233	-	-	179474959	-	371.639	397.809	352.322	68.3111	56.7701	54.2871
CSS0024240	-3.06113843139141	0.000310556	0.00123042	down	Chr11:-:25694124-25713742	Chr11:-:25694124-25713742	CSS0024240	-	-	25713742	-	0.24528	0.2388	0.06155	2.76548	1.70004	1.78646
CSS0024303	-2.57814454840554	1.83525e-11	2.85222e-09	down	Chr9:+:141228490-141240371	Chr9:+:141228490-141240371	CSS0024303	-	-	141240371	-	27.5194	27.4937	26.2585	155.07	147.933	149.322
CSS0024316	2.05829	2.07341e-08	4.72388e-07	up	Chr7:-:143698444-143709771	Chr7:-:143698444-143709771	CSS0024316	-	-	143709771	-	22.3964	23.9177	24.3718	4.90048	6.1676	5.92311
CSS0024320	2.64142	3.73786e-07	4.77214e-06	up	Chr1:+:208207728-208209481	Chr1:+:208207728-208209481	CSS0024320	-	-	208209481	-	10.8106	12.4196	11.2856	1.59392	2.14796	2.6065
CSS0024322	2.6986	0.00777125	0.0191113	up	Chr11:+:62402129-62402614	Chr11:+:62402129-62402614	CSS0024322	-	-	62402614	-	1.12343	1.87503	0.48329	0.27839	0.29663	0
CSS0024357	2.97685	8.75694e-09	2.41153e-07	up	Contig1116:+:204078-209717	Contig1116:+:204078-209717	CSS0024357	-	-	209717	-	25.7668	28.1443	24.4631	3.22853	3.65514	3.68124
CSS0024401	-2.73029596632298	0.0165656	0.0366554	down	Chr13:+:98851426-98851626	Chr13:+:98851426-98851626	CSS0024401	-	-	98851626	-	0	0	0.38952	0.67311	3.58614	3.50856
CSS0024412	-4.51782429026274	0.000219534	0.000914811	down	Chr1:+:106769790-106774202	Chr1:+:106769790-106774202	CSS0024412	-	-	106774202	-	0	0.07789	0	0.97135	2.14396	1.84844
CSS0024452	3.82305	3.67991e-05	0.000205208	up	Chr14:-:23253486-23256327	Chr14:-:23253486-23256327	CSS0024452	-	-	23256327	-	6.10875	5.51226	10.17	0.38767	0.68846	0.67356
CSS0024458	3.64602	0.0017293	0.00529227	up	Chr14:-:64358167-64358938	Chr14:-:64358167-64358938	CSS0024458	-	-	64358938	-	3.79159	2.63676	0.81556	0.23489	0	0.27208
CSS0024465	3.10225	0.000644455	0.00228646	up	Chr7:-:124706002-124710622	Chr7:-:124706002-124710622	CSS0024465	-	-	124710622	-	1.34107	0.63177	0.82506	0.26264	0.07996	0.08692
CSS0024471	3.16085	0.000126812	0.000575093	up	Chr8:+:42031828-42049346	Chr8:+:42031828-42049346	CSS0024471	-	-	42049346	-	3.29214	5.01326	6.01608	0.29285	0.93612	0.76323
CSS0024477	6.64918	3.58743e-07	4.62099e-06	up	Chr2:-:70978503-70979850	Chr2:-:70978503-70979850	CSS0024477	-	-	70979850	-	13.1293	11.437	11.0981	0.07491	0.15965	0.17355
CSS0024478	-5.36779170268434	8.56287e-05	0.000415163	down	Chr2:-:52248576-52259222	Chr2:-:52248576-52259222	CSS0024478	-	-	52259222	-	0	0	0	0.92719	0.55326	1.71837
CSS0024504	3.46432	3.06908e-07	4.07671e-06	up	Chr10:+:37669730-37675623	Chr10:+:37669730-37675623	CSS0024504	-	-	37675623	-	22.3109	22.1597	27.4525	3.27706	1.9122	2.16907
CSS0024513	2.22599	1.13713e-09	5.19115e-08	up	Chr15:+:52605441-52619199	Chr15:+:52605441-52619199	CSS0024513	-	-	52619199	-	30.0246	30.9513	31.6226	6.12714	6.60462	6.5195
CSS0024518	2.29748	1.34013e-07	2.12429e-06	up	Chr14:+:112193277-112193724	Chr14:+:112193277-112193724	CSS0024518	-	-	112193724	-	490.523	423.358	568.5	102.036	101.515	71.6103
CSS0024528	4.95069	5.62004e-08	1.05287e-06	up	Chr15:+:81427889-81434685	Chr15:+:81427889-81434685	CSS0024528	-	-	81434685	-	24.7117	30.3277	24.7438	0.9041	0.85002	1.04723
CSS0024530	-2.3989395898268	8.61813e-05	0.000417702	down	Chr13:-:48073975-48075168	Chr13:-:48073975-48075168	CSS0024530	-	-	48075168	-	3.33777	1.71033	2.8214	16.7596	13.3124	21.8837
CSS0024577	-2.54659792812334	1.58172e-08	3.78691e-07	down	Contig540:-:86355-90256	Contig540:-:86355-90256	CSS0024577	-	-	90256	-	8.66648	8.53928	7.6512	54.3357	46.5104	50.0357
CSS0024589	-3.12752591079384	0.000941809	0.00315925	down	Chr12:+:100253387-100255267	Chr12:+:100253387-100255267	CSS0024589	-	-	100255267	-	0.07536	0.14674	0.07565	2.54905	1.53217	0.9085
CSS0024598	-2.60522929735495	0.00597203	0.0152536	down	Chr12:+:133057943-133064339	Chr12:+:133057943-133064339	CSS0024598	-	-	133064339	-	0.04255	0.20714	0.08543	0.62739	1.84824	0.68397
CSS0024599	3.40936	0.00119706	0.00386704	up	Chr7:-:73936785-73939838	Chr7:-:73936785-73939838	CSS0024599	-	-	73939838	-	2.18316	1.83567	1.49416	0.60246	0	0.29908
CSS0024601	-2.40958735656233	0.00200269	0.0060126	down	Chr5:+:23562768-23574353	Chr5:+:23562768-23574353	CSS0024601	-	-	23574353	-	0.24655	0.04364	0.42747	1.04971	1.30492	1.28345
CSS0024633	-2.07439176220958	5.83153e-09	1.76801e-07	down	Chr5:-:26567343-26570424	Chr5:-:26567343-26570424	CSS0024633	-	-	26570424	-	4.26267	3.73784	4.08046	16.4529	17.3225	16.2785
CSS0024649	2.32361	0.00037906	0.00145754	up	Chr6:+:169297701-169299657	Chr6:+:169297701-169299657	CSS0024649	-	-	169299657	-	2.21272	2.30816	3.01435	0.34269	0.80334	0.87329
CSS0024667	-3.70902430102492	0.00212765	0.00632332	down	Chr6:-:29831784-29832205	Chr6:-:29831784-29832205	CSS0024667	-	-	29832205	-	0	1.4328	3.44689	13.1892	16.0937	12.074
CSS0024681	3.50639	0.000761528	0.0026364	up	Contig864:-:65174-66172	Contig864:-:65174-66172	CSS0024681	-	-	66172	-	1.55997	1.51877	2.60979	0	0.48054	0
CSS0024698	-5.32765004423064	6.17057e-07	7.16825e-06	down	Chr1:+:183578581-183582080	Chr1:+:183578581-183582080	CSS0024698	-	-	183582080	-	0.27083	0.26368	0.18124	12.1359	12.3473	15.0549
CSS0024728	3.26369	0.00119446	0.00385935	up	Chr5:+:65902081-65906361	Chr5:+:65902081-65906361	CSS0024728	-	-	65906361	-	4.45361	1.87503	3.26224	0.52197	0.77866	0.12092
CSS0024730	-2.42248729754401	0.0235216	0.0494489	down	Chr1:-:25399998-25404951	Chr1:-:25399998-25404951	CSS0024730	-	-	25404951	-	0	0.22908	0.11809	1.73456	1.19592	0.35456
CSS0024753	-2.71590396335381	0.00283642	0.00809612	down	Chr13:-:50310316-50315228	Chr13:-:50310316-50315228	CSS0024753	-	-	50315228	-	0	0.0636	0.06557	0.45325	0.6037	0.65626
CSS0024760	4.18661	2.5264e-07	3.51047e-06	up	Chr15:+:6398754-6400732	Chr15:+:6398754-6400732	CSS0024760	-	-	6400732	-	116.418	84.3225	91.7583	4.16516	5.96853	7.65278
CSS0024767	2.1359	0.0389648	0.0761507	up	Chr8:+:18036842-18037382	Chr8:+:18036842-18037382	CSS0024767	-	-	18037382	-	1.54964	0.67054	2.24684	0.59733	0	1.03785
CSS0024785	-2.02624133740646	0.0299405	0.0608253	down	Chr10:-:155978868-155979508	Chr10:-:155978868-155979508	CSS0024785	-	-	155979508	-	0.15662	0	0	0.6792	0.28948	0.62938
CSS0024789	-3.19688467192768	0.000984403	0.00327813	down	Chr11:-:80260373-80268878	Chr11:-:80260373-80268878	CSS0024789	-	-	80268878	-	0.07808	0.03801	0	0.50787	0.64938	0.47062
CSS0024819	2.37687	0.00376682	0.0103447	up	Chr1:+:185375424-185377174	Chr1:+:185375424-185377174	CSS0024819	-	-	185377174	-	2.54342	6.60336	5.10611	2.32846	0.78349	0.56781
CSS0024831	-3.51065843445044	6.19354e-07	7.19259e-06	down	Chr6:-:156830391-156838750	Chr6:-:156830391-156838750	CSS0024831	-	-	156838750	-	0.61175	0.54596	0.51172	8.48915	7.3966	7.22121
CSS0024861	-4.45582391737893	0.000295978	0.00118064	down	Chr4:+:191638358-191640162	Chr4:+:191638358-191640162	CSS0024861	-	-	191640162	-	0	0.87286	1.57487	11.8578	15.9491	17.1126
CSS0024866	-6.32400309025189	2.12725e-06	1.94821e-05	down	Chr1:-:192023902-192025311	Chr1:-:192023902-192025311	CSS0024866	-	-	192025311	-	0	0	0	3.26801	3.76077	2.64978
CSS0024877	-3.8960833398402	1.36841e-06	1.3709e-05	down	Chr6:-:156222556-156232603	Chr6:-:156222556-156232603	CSS0024877	-	-	156232603	-	0.8011	1.13447	0.65793	13.6433	13.8644	18.2908
CSS0024887	-3.46345313120333	3.33712e-05	0.000189552	down	Chr6:+:96401572-96402263	Chr6:+:96401572-96402263	CSS0024887	-	-	96402263	-	0.28888	1.12502	0.57995	10.0219	8.27602	8.70642
CSS0024902	-6.13095582781358	7.81976e-06	5.68818e-05	down	Chr8:-:141615152-141628249	Chr8:-:141615152-141628249	CSS0024902	-	-	141628249	-	0	0.0359	0.11105	4.79772	3.91933	3.70486
CSS0024906	-3.1077768994607	0.00236824	0.00692399	down	Chr1:-:212986611-212989691	Chr1:-:212986611-212989691	CSS0024906	-	-	212989691	-	0.07569	0	0.07598	0.82057	0.55958	0.38019
CSS0024910	-3.22203007839611	1.21035e-05	8.15688e-05	down	Chr7:-:150798093-150800677	Chr7:-:150798093-150800677	CSS0024910	-	-	150800677	-	0.35016	0.51137	0.35149	5.01095	4.77307	5.54045
CSS0024913	2.63341	3.01073e-08	6.38307e-07	up	Chr4:+:27877215-27878249	Chr4:+:27877215-27878249	CSS0024913	-	-	27878249	-	25.9134	25.2291	23.9375	4.70399	3.97801	4.58385
CSS0024922	2.85049	0.000736859	0.00256166	up	Contig1125:+:604749-609898	Contig1125:+:604749-609898	CSS0024922	-	-	609898	-	2.82347	5.26874	4.95979	1.5305	0.32616	0.59093
CSS0024951	-4.22668442295325	3.46969e-07	4.50178e-06	down	Chr8:+:25194415-25201714	Chr8:+:25194415-25201714	CSS0024951	-	-	25201714	-	1.51617	2.46021	0.95824	30.2443	27.9193	37.1762
CSS0024960	3.12596	3.02939e-06	2.60615e-05	up	Chr2:+:51050163-51054951	Chr2:+:51050163-51054951	CSS0024960	-	-	51054951	-	8.42575	6.79698	9.26315	0.90476	1.11237	1.28984
CSS0024963	-2.91882986291173	2.2614e-07	3.20515e-06	down	Chr6:+:177965669-177968369	Chr6:+:177965669-177968369	CSS0024963	-	-	177968369	-	1.94467	1.48173	2.46127	17.9294	15.3149	14.355
CSS0024965	3.50444	0.000790005	0.00271971	up	Chr2:-:160515818-160522522	Chr2:-:160515818-160522522	CSS0024965	-	-	160522522	-	0.60464	0.58867	0.32681	0	0.12895	0.04672
CSS0025009	-3.28975156072044	0.00157009	0.00486418	down	Contig227:+:242082-244033	Contig227:+:242082-244033	CSS0025009	-	-	244033	-	0	0.08851	0.27375	1.2615	2.18429	1.18724
CSS0025051	2.89555	9.75818e-09	2.63051e-07	up	Chr5:+:136524608-136526247	Chr5:+:136524608-136526247	CSS0025051	-	-	136526247	-	50.0912	44.5761	40.8703	5.48369	6.80014	5.9138
CSS0025053	2.43335	1.89343e-11	2.89234e-09	up	Chr15:+:73636012-73644699	Chr15:+:73636012-73644699	CSS0025053	-	-	73644699	-	202.847	189.878	190.279	30.7089	33.0741	34.1658
CSS0025054	-3.54723143385476	0.000822054	0.00281351	down	Chr9:-:152523866-152528918	Chr9:-:152523866-152528918	CSS0025054	-	-	152528918	-	0	0.16544	0.08529	1.03167	2.12004	1.62178
CSS0025057	-2.69271593856795	0.000799801	0.00274682	down	Contig584:-:110580-112303	Contig584:-:110580-112303	CSS0025057	-	-	112303	-	1.8571	0.30134	0.93207	9.1271	6.29283	10.2611
CSS0025071	3.04776	0.00524066	0.0136825	up	Chr2:+:71919151-71919522	Chr2:+:71919151-71919522	CSS0025071	-	-	71919522	-	8.59659	6.53235	2.94654	1.63664	0.19377	1.89575
CSS0025078	2.64467	0.00593464	0.0151752	up	Chr1:-:190105292-190106186	Chr1:-:190105292-190106186	CSS0025078	-	-	190106186	-	0.6842	2.33145	1.03018	0	0.31615	0.34367
CSS0025086	-2.42077374077994	0.0183566	0.0399146	down	Chr1:+:165533920-165545204	Chr1:+:165533920-165545204	CSS0025086	-	-	165545204	-	0.13565	0.13207	0	0.82354	0.58501	0.27255
CSS0025095	2.44093	5.01697e-09	1.57033e-07	up	Chr1:+:203854414-203854688	Chr1:+:203854414-203854688	CSS0025095	-	-	203854688	-	494.409	586.279	593.096	93.8342	90.2956	106.162
CSS0025141	-2.4588720895625	6.72644e-08	1.23048e-06	down	Chr4:+:35301572-35305575	Chr4:+:35301572-35305575	CSS0025141	-	-	35305575	-	3.18052	2.99822	2.22973	17.0324	16.7024	16.128
CSS0025157	3.47329	0.00287182	0.00817955	up	Chr10:+:1054415-1054921	Chr10:+:1054415-1054921	CSS0025157	-	-	1054921	-	5.3845	2.2467	3.86064	0	0.56869	1.39097
CSS0025164	-3.42888712377721	1.13635e-05	7.75468e-05	down	Chr10:-:143516532-143522052	Chr10:-:143516532-143522052	CSS0025164	-	-	143522052	-	0.36236	0.26459	0.1364	3.22133	3.34873	3.77683
CSS0025196	3.64833	0.00035281	0.00137302	up	Chr7:+:140790004-140791569	Chr7:+:140790004-140791569	CSS0025196	-	-	140791569	-	1.96966	4.21881	2.57025	0.17083	0.54607	0.19787
CSS0025198	4.85468	2.13019e-05	0.000130539	up	Contig430:+:121575-133532	Contig430:+:121575-133532	CSS0025198	-	-	133532	-	1.38161	1.25342	1.35533	0.1634	0.02902	0.03155
CSS0025206	7.55216	2.11162e-09	8.29449e-08	up	Chr4:-:16162587-16165472	Chr4:-:16162587-16165472	CSS0025206	-	-	16165472	-	294.348	286.026	273.698	0.89546	1.82155	2.64021
CSS0025217	-4.65908989205888	4.31066e-05	0.000234432	down	Contig353:-:195341-196265	Contig353:-:195341-196265	CSS0025217	-	-	196265	-	0	0	0.29657	6.40605	5.46072	7.12344
CSS0025222	3.05686	0.00355684	0.00983822	up	Chr15:-:57935741-57953582	Chr15:-:57935741-57953582	CSS0025222	-	-	57953582	-	1.14985	1.05729	0.83359	0.55404	0	0.19253
CSS0025227	2.79628	0.00116085	0.00376813	up	Chr15:-:30152521-30163957	Chr15:-:30152521-30163957	CSS0025227	-	-	30163957	-	0.85244	0.55329	0.71306	0.12322	0.1313	0.14273
CSS0025234	-2.84785732787924	0.0115144	0.0267435	down	Chr1:+:106745037-106747687	Chr1:+:106745037-106747687	CSS0025234	-	-	106747687	-	0.11981	0.2333	0	2.70176	0.55362	1.44438
CSS0025239	-2.29170696528352	4.30679e-05	0.000234281	down	Chr8:-:131816386-131817155	Chr8:-:131816386-131817155	CSS0025239	-	-	131817155	-	4.17509	7.02109	2.85744	22.3847	24.7287	31.8388
CSS0025252	-2.23555060826791	0.0183062	0.0398276	down	Chr4:+:19575723-19576517	Chr4:+:19575723-19576517	CSS0025252	-	-	19576517	-	0	0.38208	0.09848	1.0211	0.81602	0.68994
CSS0025277	4.60499	1.37701e-06	1.37643e-05	up	Contig778:-:140585-143108	Contig778:-:140585-143108	CSS0025277	-	-	143108	-	80.2681	59.6661	55.0956	2.68444	2.09761	4.35321
CSS0025279	2.14718	0.000284114	0.00113802	up	Contig1181:-:163861-165153	Contig1181:-:163861-165153	CSS0025279	-	-	165153	-	11.6233	8.04056	8.59696	2.91814	1.97871	3.07286
CSS0025282	5.03423	1.70835e-10	1.30481e-08	up	Chr6:-:147147875-147148867	Chr6:-:147147875-147148867	CSS0025282	-	-	147148867	-	94.1007	96.5101	98.1629	2.79311	3.33912	3.0775
CSS0025309	-3.75194748845274	2.26178e-09	8.72139e-08	down	Chr10:+:156320199-156323856	Chr10:+:156320199-156323856	CSS0025309	-	-	156323856	-	1.99996	2.43393	2.82309	34.4202	33.846	35.8512
CSS0025316	9.23154	5.27534e-07	6.30869e-06	up	Chr7:+:83411794-83412342	Chr7:+:83411794-83412342	CSS0025316	-	-	83412342	-	33.9556	43.848	46.9192	0	0	0
CSS0025327	5.92322	1.57194e-10	1.23764e-08	up	Chr5:+:192859325-192862355	Chr5:+:192859325-192862355	CSS0025327	-	-	192862355	-	452.406	500.916	484.527	9.72309	8.74383	6.70954
CSS0025337	-3.85331694959423	1.435e-07	2.23593e-06	down	Chr11:-:45444793-45446844	Chr11:-:45444793-45446844	CSS0025337	-	-	45446844	-	8.93233	4.50352	4.96341	85.7703	84.3162	106.56
CSS0025339	-2.1503114012431	0.0337734	0.0674204	down	Chr9:-:133481717-133482273	Chr9:-:133481717-133482273	CSS0025339	-	-	133482273	-	0.79998	0	0	1.04074	1.10895	3.21468
CSS0025342	2.50039	0.00238369	0.0069629	up	Chr1:+:34143337-34144160	Chr1:+:34143337-34144160	CSS0025342	-	-	34144160	-	0.82726	0.80541	1.06764	0.20499	0.10921	0.35617
CSS0025346	3.08154	4.52211e-06	3.63569e-05	up	Chr3:-:63793838-63795120	Chr3:-:63793838-63795120	CSS0025346	-	-	63795120	-	7.01009	8.98477	6.8585	1.1544	1.06605	0.98059
CSS0025364	2.75106	0.00405293	0.0110026	up	Contig1008:+:56824-59818	Contig1008:+:56824-59818	CSS0025364	-	-	59818	-	1.35062	1.24921	2.44032	0.70284	0.43686	0.06784
CSS0025370	-5.56179175408637	1.1468e-05	7.81104e-05	down	Contig976:+:70084-71085	Contig976:+:70084-71085	CSS0025370	-	-	71085	-	0.27659	0	0.83291	19.4308	20.7043	24.4521
CSS0025381	3.10349	0.00392907	0.0107152	up	Contig761:+:181011-183683	Contig761:+:181011-183683	CSS0025381	-	-	183683	-	0.59867	1.24899	0.51509	0.07418	0.39518	0
CSS0025396	-4.64550997429779	3.02872e-08	6.40601e-07	down	Chr9:-:151507027-151509612	Chr9:-:151507027-151509612	CSS0025396	-	-	151509612	-	0.99998	1.66898	0.93207	34.6293	33.8625	30.6399
CSS0025450	-5.46208446873433	1.31564e-05	8.77052e-05	down	Chr13:+:92577936-92582515	Chr13:+:92577936-92582515	CSS0025450	-	-	92582515	-	0	0	0.06508	2.418	1.9773	2.86595
CSS0025453	-5.34979127607016	8.12894e-14	7.65178e-11	down	Contig1007:+:584423-585922	Contig1007:+:584423-585922	CSS0025453	-	-	585922	-	23.441	30.0927	27.2779	1299.1	1335.36	1214.34
CSS0025457	-2.17022519276082	7.8707e-06	5.71826e-05	down	Contig413:-:189678-189980	Contig413:-:189678-189980	CSS0025457	-	-	189980	-	14.4155	6.51619	9.30223	48.001	44.9617	54.8246
CSS0025480	2.11203	1.71971e-07	2.58826e-06	up	Chr13:+:111141403-111143530	Chr13:+:111141403-111143530	CSS0025480	-	-	111143530	-	66.2406	65.9425	70.3148	13.07	19.589	17.1356
CSS0025482	-4.66545104841861	4.35248e-07	5.39831e-06	down	Chr15:-:5332307-5342257	Chr15:-:5332307-5342257	CSS0025482	-	-	5342257	-	0.44749	0.47925	0.17968	11.0224	9.75974	10.5646
CSS0025489	2.78034	1.32644e-12	4.72867e-10	up	Chr4:-:182880255-182887008	Chr4:-:182880255-182887008	CSS0025489	-	-	182887008	-	163.288	168.976	163.538	21.396	22.0779	22.5261
CSS0025497	2.62019	0.0163978	0.0363295	up	Chr2:-:13434704-13437381	Chr2:-:13434704-13437381	CSS0025497	-	-	13437381	-	0.21848	1.06357	1.53517	0	0.40382	0
CSS0025499	4.04552	0.000450171	0.00168453	up	Contig1050:-:76500-77281	Contig1050:-:76500-77281	CSS0025499	-	-	77281	-	1.55685	1.36417	0.46882	0	0	0
CSS0025501	5.68444	3.04971e-06	2.62237e-05	up	Chr1:+:166556931-166557284	Chr1:+:166556931-166557284	CSS0025501	-	-	166557284	-	6.16936	6.22096	5.75039	0	0	0.22135
CSS0025515	-4.17636961549335	5.57147e-08	1.04487e-06	down	Chr15:+:38811378-38814014	Chr15:+:38811378-38814014	CSS0025515	-	-	38814014	-	0.76149	1.05912	0.70978	16.6997	18.9	16.9939
CSS0025541	-3.09177500738084	7.43095e-10	3.73061e-08	down	Chr3:-:33504908-33509279	Chr3:-:33504908-33509279	CSS0025541	-	-	33509279	-	8.03124	8.81312	6.35368	65.7589	62.0178	66.734
CSS0025546	2.75074	9.78732e-08	1.64889e-06	up	Contig25:+:31711-32446	Contig25:+:31711-32446	CSS0025546	-	-	32446	-	100.633	135.052	133.56	20.0291	17.5257	16.5934
CSS0025582	-2.19068860666235	0.00193408	0.00583671	down	Chr13:-:17954655-17954909	Chr13:-:17954655-17954909	CSS0025582	-	-	17954909	-	1.2235	0.5956	0.30703	4.50986	4.52276	4.91657
CSS0025596	2.0173	0.00248104	0.0072119	up	Chr7:+:86833056-86835067	Chr7:+:86833056-86835067	CSS0025596	-	-	86835067	-	1.30932	1.82107	2.53469	0.40556	0.86429	0.46977
CSS0025597	4.50796	9.0706e-05	0.0004357	up	Chr3:-:53946810-53948173	Chr3:-:53946810-53948173	CSS0025597	-	-	53948173	-	2.6158	2.39238	3.58051	0.20624	0.29301	0
CSS0025601	-2.60751032483564	3.51445e-09	1.21376e-07	down	Contig339:+:57048-59958	Contig339:+:57048-59958	CSS0025601	-	-	59958	-	3.50913	2.76423	3.23422	19.4782	18.4257	20.5108
CSS0025605	3.61165	0.000548412	0.00199684	up	Chr1:-:112215450-112216884	Chr1:-:112215450-112216884	CSS0025605	-	-	112216884	-	1.58533	3.00976	1.51177	0.06875	0.21976	0.47779
CSS0025642	3.14866	1.4343e-10	1.14285e-08	up	Contig1124:-:53517-55741	Contig1124:-:53517-55741	CSS0025642	-	-	55741	-	127.053	135.585	143.178	16.1333	13.7393	13.7812
CSS0025648	5.86538	1.06131e-08	2.79242e-07	up	Chr8:-:142191444-142194886	Chr8:-:142191444-142194886	CSS0025648	-	-	142194886	-	66.8186	75.116	74.0528	1.24021	1.98224	0.84888
CSS0025664	3.1058	3.43607e-09	1.19593e-07	up	Contig874:-:665995-671195	Contig874:-:665995-671195	CSS0025664	-	-	671195	-	160.913	201.205	207.027	19.7306	20.0226	22.0172
CSS0025684	-2.31317812293416	9.25131e-11	8.61167e-09	down	Chr4:+:29700919-29702957	Chr4:+:29700919-29702957	CSS0025684	-	-	29702957	-	39.6372	47.2093	50.2745	201.768	208.358	203.025
CSS0025697	-2.6088452523027	0.000238979	0.000982552	down	Chr7:-:184487398-184490128	Chr7:-:184487398-184490128	CSS0025697	-	-	184490128	-	0.17647	0.11454	0.17714	1.37745	1.57644	1.24096
CSS0025700	-3.62460690458457	8.29192e-08	1.44653e-06	down	Chr9:-:111260513-111301121	Chr9:-:111260513-111301121	CSS0025700	-	-	111301121	-	1.0086	1.90938	1.34989	18.1269	19.2632	21.053
CSS0025701	-2.09145785621217	9.72996e-09	2.62489e-07	down	Chr1:+:31346079-31347184	Chr1:+:31346079-31347184	CSS0025701	-	-	31347184	-	42.0579	36.2942	32.6224	144.912	159.71	148.649
CSS0025714	2.07111	0.00166278	0.00511383	up	Contig724:+:397984-433041	Contig724:+:397984-433041	CSS0025714	-	-	433041	-	2.33099	1.39657	2.33981	0.85532	0.57997	0.36027
CSS0025730	-4.47698346117591	6.39263e-05	0.000324719	down	Chr14:-:14222918-14224294	Chr14:-:14222918-14224294	CSS0025730	-	-	14224294	-	0	0.05515	0	0.93341	1.04694	1.2519
CSS0025740	2.04609	0.000159461	0.000699036	up	Contig149:-:694836-695298	Contig149:-:694836-695298	CSS0025740	-	-	695298	-	15.3719	14.966	22.4785	8.06508	3.50762	4.19434
CSS0025749	3.58934	1.14061e-05	7.77928e-05	up	Chr7:-:14719266-14721077	Chr7:-:14719266-14721077	CSS0025749	-	-	14721077	-	10.5998	13.63	14.0527	0.69382	1.29377	1.80826
CSS0025755	-3.07318811729547	0.00271381	0.00779409	down	Chr5:-:88637295-88656863	Chr5:-:88637295-88656863	CSS0025755	-	-	88656863	-	0.09286	0	0.13981	0.9664	0.85811	0.51306
CSS0025780	2.32003	0.0124441	0.028587	up	Chr2:+:65519401-65527162	Chr2:+:65519401-65527162	CSS0025780	-	-	65527162	-	0.2194	0.96125	0.55059	0.09514	0.20276	0.11021
CSS0025785	-2.96504715779156	7.63313e-11	7.45482e-09	down	Chr2:-:211960779-211967101	Chr2:-:211960779-211967101	CSS0025785	-	-	211967101	-	7.29017	7.97701	7.70633	54.6666	55.3281	60.5345
CSS0025795	-2.11331573405649	6.02053e-07	7.03051e-06	down	Chr2:+:200347404-200353254	Chr2:+:200347404-200353254	CSS0025795	-	-	200353254	-	2.82987	2.84124	3.3732	14.496	15.2826	15.103
CSS0025808	8.28493	3.82647e-06	3.16613e-05	up	Chr5:-:190745021-190745434	Chr5:-:190745021-190745434	CSS0025808	-	-	190745434	-	48.2309	67.3176	69.9727	0.1634	0	0.56781
CSS0025841	-2.19534255703552	0.000361426	0.00140015	down	Chr7:+:53067743-53081803	Chr7:+:53067743-53081803	CSS0025841	-	-	53081803	-	0.4115	0.47348	0.90122	3.40673	2.31629	4.20915
CSS0025849	-4.15783351037803	0.000404507	0.00153837	down	Chr6:+:166372685-166374139	Chr6:+:166372685-166374139	CSS0025849	-	-	166374139	-	0.45216	0.44022	0	10.7844	5.64116	5.45098
CSS0025882	2.3064	1.98037e-11	3.01227e-09	up	Chr13:+:28034350-28036805	Chr13:+:28034350-28036805	CSS0025882	-	-	28036805	-	197.95	193.586	198.403	37.4967	36.5868	36.3097
CSS0025895	3.08214	0.00467522	0.012413	up	Contig1128:+:379254-380664	Contig1128:+:379254-380664	CSS0025895	-	-	380664	-	1.40117	0.90944	2.18785	0.81015	0.14388	0
CSS0025896	-2.07569349793553	5.40034e-05	0.000281885	down	Chr1:-:196095914-196098079	Chr1:-:196095914-196098079	CSS0025896	-	-	196098079	-	1.10832	1.21394	1.94691	7.36957	7.76722	5.3352
CSS0025901	-6.3922465729071	5.88028e-06	4.51087e-05	down	Chr5:+:24220972-24221331	Chr5:+:24220972-24221331	CSS0025901	-	-	24221331	-	0.64999	0	0	17.8515	18.2206	20.2424
CSS0025933	2.34411	0.00065641	0.00232117	up	Chr13:-:59783841-59791271	Chr13:-:59783841-59791271	CSS0025933	-	-	59791271	-	2.64963	3.06334	1.99475	0.71813	0.45912	0.66546
CSS0025946	2.5018	0.00931296	0.0223133	up	Chr10:-:18362861-18365212	Chr10:-:18362861-18365212	CSS0025946	-	-	18365212	-	0.91226	0.59211	0.38155	0.03297	0.31615	0.22912
CSS0025973	2.27097	0.000373983	0.0014413	up	Chr2:+:43320224-43320865	Chr2:+:43320224-43320865	CSS0025973	-	-	43320865	-	2.79433	3.19368	3.17078	0.84296	1.12276	0.48821
CSS0025988	-2.11277642884477	5.98647e-10	3.19383e-08	down	Chr7:-:47944798-47946108	Chr7:-:47944798-47946108	CSS0025988	-	-	47946108	-	37.0162	41.6161	46.1137	159.947	171.448	167.672
CSS0026022	3.14216	4.09669e-07	5.14715e-06	up	Chr2:+:16189313-16191010	Chr2:+:16189313-16191010	CSS0026022	-	-	16191010	-	17.1543	14.6136	18.2058	2.0922	1.73392	2.69271
CSS0026060	2.33004	8.24452e-05	0.000402294	up	Chr2:-:103795856-103815706	Chr2:-:103795856-103815706	CSS0026060	-	-	103815706	-	1.38814	2.04548	1.80765	0.35793	0.52007	0.41459
CSS0026062	-7.37080877635928	4.85569e-07	5.90764e-06	down	Chr7:-:160770239-160774386	Chr7:-:160770239-160774386	CSS0026062	-	-	160774386	-	0.05843	0.05688	0	11.8067	10.5828	12.502
CSS0026071	2.95554	1.40795e-05	9.26494e-05	up	Chr9:-:18139865-18144376	Chr9:-:18139865-18144376	CSS0026071	-	-	18144376	-	7.10199	10.9429	11.5302	1.92821	1.08436	1.3649
CSS0026072	3.93761	1.31348e-10	1.0818e-08	up	Chr6:+:11516484-11521987	Chr6:+:11516484-11521987	CSS0026072	-	-	11521987	-	60.7666	61.1317	55.0392	3.71435	3.95778	3.79424
CSS0026099	2.24406	5.513e-09	1.69589e-07	up	Contig1095:+:404542-406931	Contig1095:+:404542-406931	CSS0026099	-	-	406931	-	83.0714	81.1864	78.7712	18.1494	16.2623	17.6783
CSS0026103	-6.69513312575946	9.48437e-09	2.56831e-07	down	Chr14:+:64843572-64853851	Chr14:+:64843572-64853851	CSS0026103	-	-	64853851	-	0.29827	0.2904	0.4491	38.9331	42.4036	40.3026
CSS0026104	3.4942	2.56059e-07	3.54698e-06	up	Chr11:+:76004719-76005429	Chr11:+:76004719-76005429	CSS0026104	-	-	76005429	-	40.3676	44.2975	53.7411	3.85712	4.90028	4.98328
CSS0026107	2.00915	4.86397e-06	3.85533e-05	up	Chr4:-:61669328-61676420	Chr4:-:61669328-61676420	CSS0026107	-	-	61676420	-	8.12856	7.15743	9.11927	2.22901	1.93322	2.88213
CSS0026116	2.2125	9.26828e-10	4.44691e-08	up	Chr1:+:168890972-168907001	Chr1:+:168890972-168907001	CSS0026116	-	-	168907001	-	173.625	174.41	165.583	32.799	30.8531	40.0693
CSS0026156	-2.3928899747	0.00254365	0.00736812	down	Chr7:-:152469043-152470560	Chr7:-:152469043-152470560	CSS0026156	-	-	152470560	-	0.5118	0.89691	0.10275	3.01841	2.36488	3.80478
CSS0026159	2.42944	0.000316813	0.00125174	up	Contig651:-:336539-338834	Contig651:-:336539-338834	CSS0026159	-	-	338834	-	0.89653	1.175	1.24605	0.14953	0.25493	0.41569
CSS0026179	-2.43506349316288	0.000142219	0.000635612	down	Contig579:-:153946-157785	Contig579:-:153946-157785	CSS0026179	-	-	157785	-	1.28166	4.45649	2.20546	18.8969	13.7056	16.0026
CSS0026183	-2.92930505699999	0.000464154	0.00173059	down	Chr7:-:183696056-183699397	Chr7:-:183696056-183699397	CSS0026183	-	-	183699397	-	0.04887	0.14274	0.09811	0.84772	1.58073	1.12922
CSS0026190	-2.12903830342392	4.99525e-07	6.03431e-06	down	Chr13:-:100653284-100655704	Chr13:-:100653284-100655704	CSS0026190	-	-	100655704	-	10.9316	7.62263	8.74873	41.1268	39.5902	48.0832
CSS0026204	2.21186	0.0143183	0.0323255	up	Contig528:+:157455-157887	Contig528:+:157455-157887	CSS0026204	-	-	157887	-	1.25299	0.60995	1.57216	0.54336	0	0.31469
CSS0026209	3.3436	0.00198264	0.00596245	up	Chr11:+:116934477-116936198	Chr11:+:116934477-116936198	CSS0026209	-	-	116936198	-	23.4124	11.9638	20.2551	0.67311	0.95631	13.1246
CSS0026286	-2.43031442491853	0.0115239	0.0267552	down	Chr3:-:86144484-86145318	Chr3:-:86144484-86145318	CSS0026286	-	-	86145318	-	0	0.2025	0	0.54118	1.34552	0.83582
CSS0026289	2.59438	0.000428452	0.00161568	up	Chr7:+:11903813-11909018	Chr7:+:11903813-11909018	CSS0026289	-	-	11909018	-	0.43789	0.63948	0.74173	0.14242	0.07588	0.13747
CSS0026306	2.36773	3.99782e-10	2.39367e-08	up	Chr8:-:158513832-158527229	Chr8:-:158513832-158527229	CSS0026306	-	-	158527229	-	59.5821	53.1992	57.1544	10.4854	10.0914	10.143
CSS0026324	-3.02668952443305	4.55648e-12	1.18884e-09	down	Chr13:-:63475077-63481824	Chr13:-:63475077-63481824	CSS0026324	-	-	63481824	-	67.2927	66.9116	58.5284	467.069	492.91	499.147
CSS0026328	-6.36709477011284	8.45641e-07	9.31731e-06	down	Contig171:-:235502-237815	Contig171:-:235502-237815	CSS0026328	-	-	237815	-	0.47852	1.39764	0.16011	54.3673	58.815	51.1168
[truncated: 1,882 more rows]
